# Supplementary material for: A two-sample mendelian randomization analysis investigates associations between gut microbiota and infertility
Source: Sci Rep. 2023 Jul 15;13:11426. doi: 10.1038/s41598-023-38624-6 (PMC10349861; doi:10.1038/s41598-023-38624-6)
Supplement: Supplementary file 1 — Supplementary Tables. [file 41598_2023_38624_MOESM1_ESM.xlsx]

## Sheet: Table S1
Table S1. Instrument variables of 196 gut microbiota
SNP	other_allele	effect_allele	beta	se	pval	exposure
rs182549	T	C	0.111489	0.012066	3.79e-20	class.Actinobacteria.id.419
rs6730157	A	G	0.107534	0.0119089	2.43e-19	class.Actinobacteria.id.419
rs6660520	G	A	0.0711483	0.0134495	1.11e-07	class.Actinobacteria.id.419
rs4954556	G	A	0.1226	0.0247436	2.9e-07	class.Actinobacteria.id.419
rs7322849	C	T	0.0944467	0.0192976	6.21e-07	class.Actinobacteria.id.419
rs8047955	G	A	0.0575816	0.0116762	8.34e-07	class.Actinobacteria.id.419
rs6430601	G	T	0.0760397	0.0161513	1.06e-06	class.Actinobacteria.id.419
rs134366	A	G	0.111877	0.023501	1.5e-06	class.Actinobacteria.id.419
rs11745923	T	G	0.0563759	0.0115529	1.58e-06	class.Actinobacteria.id.419
rs1961273	T	C	0.0602969	0.0126047	1.75e-06	class.Actinobacteria.id.419
rs35564151	A	G	0.05389	0.0114886	1.87e-06	class.Actinobacteria.id.419
rs62168955	C	T	0.244958	0.0499791	2.14e-06	class.Actinobacteria.id.419
rs72767435	C	T	-0.126352	0.0273626	2.57e-06	class.Actinobacteria.id.419
rs10841473	C	G	-0.0583765	0.0123353	2.59e-06	class.Actinobacteria.id.419
rs12899991	T	A	0.0719923	0.0154661	4.03e-06	class.Actinobacteria.id.419
rs1515761	C	T	0.0762317	0.0169884	4.96e-06	class.Actinobacteria.id.419
rs4945008	G	A	0.0540741	0.0121393	5.39e-06	class.Actinobacteria.id.419
rs11655079	C	T	-0.0560674	0.0124286	5.93e-06	class.Actinobacteria.id.419
rs1376754	A	G	0.0509242	0.0112503	6.71e-06	class.Actinobacteria.id.419
rs80083040	G	T	0.155784	0.0348017	8.62e-06	class.Actinobacteria.id.419
rs7700479	A	T	-0.0769653	0.0173933	8.62e-06	class.Actinobacteria.id.419
rs12049045	G	A	0.0510452	0.0114325	8.63e-06	class.Actinobacteria.id.419
rs961091	A	G	0.0501255	0.011255	8.68e-06	class.Actinobacteria.id.419
rs857444	T	C	0.0509553	0.011539	8.92e-06	class.Actinobacteria.id.419
rs4957061	C	T	0.0496002	0.0111773	9.66e-06	class.Actinobacteria.id.419
rs76784716	G	A	0.133271	0.0267738	5.09e-07	class.Alphaproteobacteria.id.2379
rs140912403	T	C	-0.160677	0.0317708	6.2e-07	class.Alphaproteobacteria.id.2379
rs9813022	G	A	-0.0751277	0.0153867	1.05e-06	class.Alphaproteobacteria.id.2379
rs10803434	T	A	-0.0692742	0.0148866	3.55e-06	class.Alphaproteobacteria.id.2379
rs12977163	C	G	0.0690234	0.0153829	7.14e-06	class.Alphaproteobacteria.id.2379
rs34569731	G	A	0.0705145	0.0157564	7.38e-06	class.Alphaproteobacteria.id.2379
rs55876211	T	C	-0.080811	0.0184159	7.54e-06	class.Alphaproteobacteria.id.2379
rs7960664	A	G	0.0969489	0.0215149	8.84e-06	class.Alphaproteobacteria.id.2379
rs17061716	C	G	0.0927341	0.0207569	9.33e-06	class.Alphaproteobacteria.id.2379
rs62285697	T	C	0.0805256	0.0180912	9.76e-06	class.Alphaproteobacteria.id.2379
rs57872228	T	C	-0.0714773	0.0146647	9.22e-07	class.Bacilli.id.1673
rs35344081	A	G	0.0619529	0.0127066	1.01e-06	class.Bacilli.id.1673
rs78938557	C	T	0.108007	0.0232858	1.07e-06	class.Bacilli.id.1673
rs76717940	A	T	0.156331	0.0325945	1.07e-06	class.Bacilli.id.1673
rs2952251	G	A	-0.0598868	0.0123903	1.08e-06	class.Bacilli.id.1673
rs77558518	G	A	-0.107255	0.0222879	1.34e-06	class.Bacilli.id.1673
rs1962325	G	C	0.0554219	0.0114789	1.38e-06	class.Bacilli.id.1673
rs74352383	A	T	-0.104496	0.0217083	1.53e-06	class.Bacilli.id.1673
rs9581006	T	C	0.225309	0.0467697	1.79e-06	class.Bacilli.id.1673
rs11730038	A	G	-0.0630747	0.0128717	1.96e-06	class.Bacilli.id.1673
rs4028634	C	T	0.0520614	0.0109842	2.21e-06	class.Bacilli.id.1673
rs4459992	C	T	0.0535854	0.0116362	4.3e-06	class.Bacilli.id.1673
rs11110282	G	A	-0.101189	0.0217379	4.85e-06	class.Bacilli.id.1673
rs34989881	G	A	0.111056	0.0246039	6.55e-06	class.Bacilli.id.1673
rs12797734	C	T	0.0572158	0.0126793	7.21e-06	class.Bacilli.id.1673
rs694949	G	A	-0.081146	0.0180042	7.6e-06	class.Bacilli.id.1673
rs28564647	G	T	-0.0613034	0.0137579	7.81e-06	class.Bacilli.id.1673
rs1595463	A	C	0.0476864	0.0108547	7.97e-06	class.Bacilli.id.1673
rs74663707	T	C	0.0979154	0.0224074	8.46e-06	class.Bacilli.id.1673
rs7666190	A	C	-0.104044	0.0247934	8.47e-06	class.Bacilli.id.1673
rs111552159	G	C	0.128032	0.0286921	9.13e-06	class.Bacilli.id.1673
rs13068444	G	A	0.0601035	0.0136407	9.53e-06	class.Bacilli.id.1673
rs55773148	A	G	-0.121514	0.0236759	3.9e-07	class.Bacteroidia.id.912
rs7631304	A	G	-0.0645771	0.0132957	8.37e-07	class.Bacteroidia.id.912
rs111845179	C	T	0.102648	0.0213843	9.24e-07	class.Bacteroidia.id.912
rs73975615	A	G	-0.207018	0.0442633	1.22e-06	class.Bacteroidia.id.912
rs7546249	A	T	-0.0567113	0.0118386	1.55e-06	class.Bacteroidia.id.912
rs2032750	C	T	-0.0508393	0.0106807	1.92e-06	class.Bacteroidia.id.912
rs13291169	G	C	0.0689676	0.0148765	3.75e-06	class.Bacteroidia.id.912
rs929878	T	C	-0.0548532	0.012153	4.73e-06	class.Bacteroidia.id.912
rs62575403	T	C	0.140055	0.0311128	7.06e-06	class.Bacteroidia.id.912
rs11146701	G	A	0.0473596	0.010541	7.08e-06	class.Bacteroidia.id.912
rs72706335	C	T	-0.22241	0.0493458	7.66e-06	class.Bacteroidia.id.912
rs17343978	C	A	-0.0552057	0.0120278	8.36e-06	class.Bacteroidia.id.912
rs4916508	A	G	-0.0466729	0.0105312	8.47e-06	class.Bacteroidia.id.912
rs4146051	G	A	-0.107377	0.0245661	8.76e-06	class.Bacteroidia.id.912
rs62531359	G	T	0.0655728	0.0149891	9.09e-06	class.Bacteroidia.id.912
rs79585701	C	A	0.0646823	0.0149628	9.99e-06	class.Bacteroidia.id.912
rs4033856	T	C	0.0832423	0.0167237	5.17e-07	class.Betaproteobacteria.id.2867
rs6087811	G	T	-0.0978177	0.0198522	7.44e-07	class.Betaproteobacteria.id.2867
rs2367850	C	G	0.064006	0.0130374	9.12e-07	class.Betaproteobacteria.id.2867
rs12467854	C	G	0.0641363	0.0131766	1.1e-06	class.Betaproteobacteria.id.2867
rs1928341	G	A	0.0525581	0.0110408	2.02e-06	class.Betaproteobacteria.id.2867
rs72747231	G	C	-0.137281	0.0290338	2.06e-06	class.Betaproteobacteria.id.2867
rs2613606	T	C	-0.0513106	0.0109091	2.2e-06	class.Betaproteobacteria.id.2867
rs62395635	C	T	0.109741	0.0236	2.94e-06	class.Betaproteobacteria.id.2867
rs11128180	G	A	0.0592944	0.0128769	3.67e-06	class.Betaproteobacteria.id.2867
rs1511453	G	A	0.0923492	0.0199158	4.76e-06	class.Betaproteobacteria.id.2867
rs9964679	G	A	0.052911	0.0114866	4.85e-06	class.Betaproteobacteria.id.2867
rs2321387	A	G	-0.0494596	0.0109424	5.8e-06	class.Betaproteobacteria.id.2867
rs56386628	T	C	-0.0622252	0.0135688	5.87e-06	class.Betaproteobacteria.id.2867
rs320161	G	A	0.0572286	0.01262	7.33e-06	class.Betaproteobacteria.id.2867
rs75242906	T	C	-0.121083	0.028075	9.27e-06	class.Betaproteobacteria.id.2867
rs112334273	A	G	0.0641008	0.0127404	3.81e-07	class.Clostridia.id.1859
rs6815608	C	T	0.103803	0.0210883	4.02e-07	class.Clostridia.id.1859
rs6814436	C	T	0.0739995	0.0150815	9.65e-07	class.Clostridia.id.1859
rs72915163	C	T	-0.0581025	0.0120557	1.34e-06	class.Clostridia.id.1859
rs10774377	G	A	0.052659	0.0113858	3.24e-06	class.Clostridia.id.1859
rs13179700	C	T	0.0511937	0.0109569	3.37e-06	class.Clostridia.id.1859
rs2273429	G	A	-0.0724037	0.0153105	4.52e-06	class.Clostridia.id.1859
rs6934062	C	G	0.0524406	0.0116115	6.53e-06	class.Clostridia.id.1859
rs76860606	G	C	0.0947036	0.0225117	7.53e-06	class.Clostridia.id.1859
rs72738886	C	T	0.086617	0.0190393	8.24e-06	class.Clostridia.id.1859
rs76767978	A	G	0.0698882	0.0156319	8.4e-06	class.Clostridia.id.1859
rs1842454	A	G	-0.0547202	0.0127338	8.72e-06	class.Clostridia.id.1859
rs13105690	C	T	-0.0529097	0.011818	8.78e-06	class.Clostridia.id.1859
rs7269302	T	A	-0.0963981	0.0212007	9.04e-06	class.Clostridia.id.1859
rs6797343	T	G	0.0592279	0.0134556	9.36e-06	class.Clostridia.id.1859
rs13421739	G	C	0.0888472	0.0179655	9.54e-06	class.Clostridia.id.1859
rs10209007	C	G	0.0794173	0.0182427	9.89e-06	class.Clostridia.id.1859
rs719099	G	A	0.0778402	0.0155815	5.43e-07	class.Coriobacteriia.id.809
rs240104	C	T	-0.0603429	0.0126849	1.52e-06	class.Coriobacteriia.id.809
rs34739816	T	G	0.0965017	0.0207666	3.88e-06	class.Coriobacteriia.id.809
rs80046645	G	C	0.25584	0.0561995	4.66e-06	class.Coriobacteriia.id.809
rs11250875	C	T	0.06075	0.0130939	4.83e-06	class.Coriobacteriia.id.809
rs1816223	G	A	-0.0586265	0.0129006	4.84e-06	class.Coriobacteriia.id.809
rs7898585	C	T	0.0731501	0.0164186	5.25e-06	class.Coriobacteriia.id.809
rs67561917	G	A	-0.0714367	0.0154113	5.39e-06	class.Coriobacteriia.id.809
rs76779974	G	C	0.0774888	0.0171877	5.63e-06	class.Coriobacteriia.id.809
rs4880783	T	G	0.056503	0.0125055	5.9e-06	class.Coriobacteriia.id.809
rs8010111	A	G	-0.103377	0.0229286	6.9e-06	class.Coriobacteriia.id.809
rs13307134	T	C	0.0565686	0.0126265	7.8e-06	class.Coriobacteriia.id.809
rs62448869	A	T	-0.0486059	0.0108982	7.87e-06	class.Coriobacteriia.id.809
rs11656361	C	A	0.0773006	0.017553	8.02e-06	class.Coriobacteriia.id.809
rs11073596	G	T	0.0510212	0.0114339	8.14e-06	class.Coriobacteriia.id.809
rs3025411	G	A	0.0926543	0.0209468	8.27e-06	class.Coriobacteriia.id.809
rs12974142	A	G	0.0789796	0.0177205	8.51e-06	class.Coriobacteriia.id.809
rs2442778	A	G	-0.116408	0.0258545	9.03e-06	class.Coriobacteriia.id.809
rs7540303	T	C	0.0483227	0.0109062	9.62e-06	class.Coriobacteriia.id.809
rs45480394	G	T	-0.0504262	0.0113307	9.71e-06	class.Coriobacteriia.id.809
rs1397793	A	G	-0.0498855	0.0112446	9.77e-06	class.Coriobacteriia.id.809
rs6058181	T	C	0.0825716	0.0165958	3.4e-07	class.Deltaproteobacteria.id.3087
rs17791387	G	A	-0.0735881	0.0154246	1.6e-06	class.Deltaproteobacteria.id.3087
rs2692012	G	A	0.110335	0.0253336	3.14e-06	class.Deltaproteobacteria.id.3087
rs4506934	T	C	-0.0936514	0.02012	3.59e-06	class.Deltaproteobacteria.id.3087
rs11599763	C	T	-0.0544219	0.0117397	3.94e-06	class.Deltaproteobacteria.id.3087
rs112381107	T	C	0.206594	0.0456908	4.63e-06	class.Deltaproteobacteria.id.3087
rs62020470	G	A	-0.0585411	0.0129358	4.85e-06	class.Deltaproteobacteria.id.3087
rs9928243	A	C	-0.0538457	0.0117718	5.02e-06	class.Deltaproteobacteria.id.3087
rs2838334	A	G	0.0561722	0.0124124	5.45e-06	class.Deltaproteobacteria.id.3087
rs16851319	C	G	-0.0705516	0.0150849	5.68e-06	class.Deltaproteobacteria.id.3087
rs17084793	A	G	-0.0710762	0.015953	5.69e-06	class.Deltaproteobacteria.id.3087
rs55744759	G	A	-0.0779693	0.0170738	7.31e-06	class.Deltaproteobacteria.id.3087
rs3935584	T	C	-0.0523485	0.011566	7.5e-06	class.Deltaproteobacteria.id.3087
rs1035691	G	A	-0.055176	0.0121602	9.65e-06	class.Deltaproteobacteria.id.3087
rs62504403	T	C	0.0681159	0.0127883	1.12e-07	class.Erysipelotrichia.id.2147
rs2300774	A	G	0.0524152	0.0106784	8.95e-07	class.Erysipelotrichia.id.2147
rs7234058	C	T	-0.0945759	0.0194091	9.12e-07	class.Erysipelotrichia.id.2147
rs35161940	C	T	-0.0806041	0.0167641	1.85e-06	class.Erysipelotrichia.id.2147
rs10781552	T	C	-0.0552212	0.0116074	2.33e-06	class.Erysipelotrichia.id.2147
rs17530232	G	A	0.10305	0.0224648	2.79e-06	class.Erysipelotrichia.id.2147
rs8003149	T	C	0.0538798	0.0116888	4.08e-06	class.Erysipelotrichia.id.2147
rs4078432	T	C	-0.0608929	0.0133764	4.23e-06	class.Erysipelotrichia.id.2147
rs56970041	G	T	0.0724144	0.0164471	5.4e-06	class.Erysipelotrichia.id.2147
rs1074800	G	A	0.0492438	0.010887	6.15e-06	class.Erysipelotrichia.id.2147
rs290833	G	T	-0.0497374	0.0111376	8.03e-06	class.Erysipelotrichia.id.2147
rs7826267	G	T	-0.0839071	0.0199131	9.28e-06	class.Erysipelotrichia.id.2147
rs1884466	T	C	-0.0475363	0.0106939	9.53e-06	class.Erysipelotrichia.id.2147
rs6706173	C	A	0.074251	0.0146392	1.99e-07	class.Gammaproteobacteria.id.3303
rs11181912	A	G	-0.0579153	0.0118796	9.95e-07	class.Gammaproteobacteria.id.3303
rs6469506	A	T	0.0541424	0.0116333	3.29e-06	class.Gammaproteobacteria.id.3303
rs9494710	T	C	-0.0549673	0.0120924	4.55e-06	class.Gammaproteobacteria.id.3303
rs9973122	A	T	0.0740614	0.0162596	6.77e-06	class.Gammaproteobacteria.id.3303
rs79795896	G	A	-0.15921	0.0351373	7.92e-06	class.Gammaproteobacteria.id.3303
rs2234691	C	T	0.0762905	0.0171962	8.39e-06	class.Gammaproteobacteria.id.3303
rs75101789	T	C	0.0729012	0.0163003	8.79e-06	class.Gammaproteobacteria.id.3303
rs12404135	G	A	-0.0788843	0.0172415	8.89e-06	class.Gammaproteobacteria.id.3303
rs62570196	T	C	-0.21635	0.0439866	1.08e-06	class.Lentisphaeria.id.2250
rs2825714	G	A	-0.13741	0.0289246	1.72e-06	class.Lentisphaeria.id.2250
rs77599476	G	A	0.230292	0.0480168	1.86e-06	class.Lentisphaeria.id.2250
rs11770843	T	C	0.109431	0.0234879	1.91e-06	class.Lentisphaeria.id.2250
rs17114848	A	G	0.152377	0.0324332	4.06e-06	class.Lentisphaeria.id.2250
rs2731834	G	C	0.109438	0.023693	4.24e-06	class.Lentisphaeria.id.2250
rs2031282	G	A	0.122369	0.0270329	4.38e-06	class.Lentisphaeria.id.2250
rs72640280	G	A	0.220207	0.0486196	5.18e-06	class.Lentisphaeria.id.2250
rs1002941	A	G	0.105025	0.0233484	8.15e-06	class.Lentisphaeria.id.2250
rs73113483	A	T	-0.131217	0.0288713	8.66e-06	class.Lentisphaeria.id.2250
rs9864379	C	T	-0.159735	0.0292553	5.36e-08	class.Melainabacteria.id.1589
rs11150282	C	T	0.0989488	0.0196972	6.03e-07	class.Melainabacteria.id.1589
rs16851659	C	G	-0.0896103	0.0186432	1.27e-06	class.Melainabacteria.id.1589
rs4129395	A	G	0.0896187	0.0185106	1.48e-06	class.Melainabacteria.id.1589
rs73074665	T	A	0.166216	0.0355728	2.87e-06	class.Melainabacteria.id.1589
rs79790072	C	T	0.226722	0.0487841	3.29e-06	class.Melainabacteria.id.1589
rs28678345	C	T	0.214848	0.0470878	6.69e-06	class.Melainabacteria.id.1589
rs789069	C	A	-0.103539	0.0234287	6.85e-06	class.Melainabacteria.id.1589
rs1221147	A	T	0.123968	0.0278958	7.11e-06	class.Melainabacteria.id.1589
rs113884518	C	T	-0.205352	0.0454982	8.06e-06	class.Melainabacteria.id.1589
rs367480	A	G	-0.083758	0.0185796	8.2e-06	class.Melainabacteria.id.1589
rs10148250	A	G	0.0861928	0.0193381	8.67e-06	class.Melainabacteria.id.1589
rs10738747	A	G	0.0814624	0.0184409	9.96e-06	class.Melainabacteria.id.1589
rs10202904	G	T	-0.121754	0.0235357	3.01e-07	class.Methanobacteria.id.119
rs73457410	G	A	0.21534	0.0436695	1.41e-06	class.Methanobacteria.id.119
rs62241835	T	G	-0.203385	0.0417931	1.63e-06	class.Methanobacteria.id.119
rs894996	A	C	0.216999	0.0449076	1.88e-06	class.Methanobacteria.id.119
rs75208022	T	C	-0.227245	0.048763	5.92e-06	class.Methanobacteria.id.119
rs12825290	G	C	-0.216781	0.0493496	6.08e-06	class.Methanobacteria.id.119
rs56131665	A	G	0.178661	0.039298	6.18e-06	class.Methanobacteria.id.119
rs11018665	T	A	0.111465	0.0250516	6.52e-06	class.Methanobacteria.id.119
rs4257531	A	G	0.164498	0.0364959	7.44e-06	class.Methanobacteria.id.119
rs6508769	C	T	0.153519	0.0344519	8.23e-06	class.Methanobacteria.id.119
rs73068003	T	G	-0.15814	0.0351803	8.45e-06	class.Methanobacteria.id.119
rs10424197	A	G	-0.111274	0.0247517	9.28e-06	class.Methanobacteria.id.119
rs11890098	G	A	0.074438	0.0153389	9.57e-07	class.Mollicutes.id.3920
rs10108398	A	G	0.0769142	0.0153953	1.09e-06	class.Mollicutes.id.3920
rs74603314	C	T	0.221639	0.0462918	1.56e-06	class.Mollicutes.id.3920
rs72901605	C	T	-0.0841852	0.0178119	3.26e-06	class.Mollicutes.id.3920
rs12566890	G	T	-0.101147	0.0230978	3.65e-06	class.Mollicutes.id.3920
rs3768491	G	A	-0.0681052	0.0149061	4.23e-06	class.Mollicutes.id.3920
rs6043847	C	T	-0.114937	0.0248606	4.55e-06	class.Mollicutes.id.3920
rs78169027	G	A	-0.108283	0.0237289	5.88e-06	class.Mollicutes.id.3920
rs17214486	A	C	0.06099	0.0135623	6.61e-06	class.Mollicutes.id.3920
rs4885016	C	T	-0.0819606	0.0181628	7.27e-06	class.Mollicutes.id.3920
rs28537087	A	G	0.0820873	0.0188312	8.07e-06	class.Mollicutes.id.3920
rs2464826	C	A	0.0944239	0.0211806	8.4e-06	class.Mollicutes.id.3920
rs1643968	C	T	-0.0565284	0.0112298	4.15e-07	class.Negativicutes.id.2164
rs60274479	C	T	-0.0659623	0.0134137	1.16e-06	class.Negativicutes.id.2164
rs73232831	A	G	-0.151829	0.0314932	1.87e-06	class.Negativicutes.id.2164
rs13086907	A	G	0.0625312	0.0131735	1.95e-06	class.Negativicutes.id.2164
rs4722181	G	T	0.0501306	0.0105798	2e-06	class.Negativicutes.id.2164
rs71405394	A	G	-0.114178	0.02405	2.17e-06	class.Negativicutes.id.2164
rs1447205	C	G	-0.0502053	0.0108382	2.93e-06	class.Negativicutes.id.2164
rs61249479	C	A	0.0777075	0.0168628	2.95e-06	class.Negativicutes.id.2164
rs9423647	A	G	0.047817	0.0105282	6.06e-06	class.Negativicutes.id.2164
rs1649999	G	A	0.0748989	0.0166458	7.58e-06	class.Negativicutes.id.2164
rs4463806	C	T	-0.0543966	0.0129365	7.81e-06	class.Negativicutes.id.2164
rs2834062	G	A	0.0489057	0.0108842	8.44e-06	class.Negativicutes.id.2164
rs1135612	A	G	0.0529785	0.0119177	9.26e-06	class.Negativicutes.id.2164
rs11729256	C	T	0.0749798	0.0150177	6.73e-07	class.Verrucomicrobiae.id.4029
rs4936098	G	A	0.0648843	0.0135928	1.12e-06	class.Verrucomicrobiae.id.4029
rs74542928	C	T	0.112164	0.0236422	1.63e-06	class.Verrucomicrobiae.id.4029
rs12908520	A	G	0.0618926	0.0130946	2.17e-06	class.Verrucomicrobiae.id.4029
rs9349825	G	A	-0.0704036	0.0147128	2.54e-06	class.Verrucomicrobiae.id.4029
rs2602429	T	C	0.0746844	0.0156194	2.58e-06	class.Verrucomicrobiae.id.4029
rs4242783	A	G	0.0689292	0.0147693	2.64e-06	class.Verrucomicrobiae.id.4029
rs117107102	G	A	0.204683	0.0431573	2.92e-06	class.Verrucomicrobiae.id.4029
rs111862613	C	T	0.090699	0.0196746	3.74e-06	class.Verrucomicrobiae.id.4029
rs11184341	C	G	0.0655342	0.0142231	4.13e-06	class.Verrucomicrobiae.id.4029
rs3995795	T	C	0.0641275	0.0140995	5.19e-06	class.Verrucomicrobiae.id.4029
rs61779207	A	G	-0.0758309	0.0167762	6.72e-06	class.Verrucomicrobiae.id.4029
rs941682	A	G	-0.0631436	0.0143767	9.61e-06	class.Verrucomicrobiae.id.4029
rs6923842	C	T	-0.0796106	0.0169192	2.21e-06	family.Acidaminococcaceae.id.2166
rs2933324	G	A	-0.0662557	0.0140257	2.24e-06	family.Acidaminococcaceae.id.2166
rs6589457	G	A	0.165911	0.0349516	2.32e-06	family.Acidaminococcaceae.id.2166
rs262812	C	T	-0.065675	0.0142257	3.25e-06	family.Acidaminococcaceae.id.2166
rs6427992	C	G	-0.0595857	0.01296	4.24e-06	family.Acidaminococcaceae.id.2166
rs45497800	C	T	-0.117863	0.0257351	5.86e-06	family.Acidaminococcaceae.id.2166
rs74540770	A	G	-0.108969	0.0243533	7.09e-06	family.Acidaminococcaceae.id.2166
rs78702810	C	T	-0.143755	0.0323244	9.16e-06	family.Acidaminococcaceae.id.2166
rs35011108	G	A	0.241826	0.0503796	1.83e-06	family.Actinomycetaceae.id.421
rs2889192	T	G	0.0887537	0.0195009	3.64e-06	family.Actinomycetaceae.id.421
rs34583783	T	G	0.123756	0.026427	5.48e-06	family.Actinomycetaceae.id.421
rs4073240	A	G	0.0747546	0.0164684	6.05e-06	family.Actinomycetaceae.id.421
rs58484246	C	T	0.0761407	0.0169007	6.12e-06	family.Actinomycetaceae.id.421
rs9537886	C	A	-0.0570888	0.0110683	2.35e-07	family.Alcaligenaceae.id.2875
rs62191117	G	A	0.0684302	0.0133636	2.76e-07	family.Alcaligenaceae.id.2875
rs4033856	T	C	0.081834	0.0168931	1.03e-06	family.Alcaligenaceae.id.2875
rs67737557	G	C	0.0738409	0.0151678	1.04e-06	family.Alcaligenaceae.id.2875
rs17000015	T	A	-0.0609257	0.0125363	1.13e-06	family.Alcaligenaceae.id.2875
rs2367850	C	G	0.0629104	0.0131712	1.85e-06	family.Alcaligenaceae.id.2875
rs7638039	C	T	0.0603335	0.0127779	2.7e-06	family.Alcaligenaceae.id.2875
rs7302582	C	G	-0.106817	0.023298	3.34e-06	family.Alcaligenaceae.id.2875
rs62395635	C	T	0.110583	0.0238514	3.35e-06	family.Alcaligenaceae.id.2875
rs6087811	G	T	-0.0927044	0.0200457	3.37e-06	family.Alcaligenaceae.id.2875
rs112159068	T	A	0.131484	0.0281089	3.56e-06	family.Alcaligenaceae.id.2875
rs6969323	C	A	-0.0593564	0.0129137	3.89e-06	family.Alcaligenaceae.id.2875
rs9964679	G	A	0.0537051	0.0116008	4.47e-06	family.Alcaligenaceae.id.2875
rs112135816	G	T	-0.0775052	0.0171554	5.28e-06	family.Alcaligenaceae.id.2875
rs1153990	G	A	-0.058727	0.0128306	5.97e-06	family.Alcaligenaceae.id.2875
rs28480294	C	T	-0.0516967	0.0115503	6.61e-06	family.Alcaligenaceae.id.2875
rs74776516	G	T	-0.0944052	0.0213287	6.85e-06	family.Alcaligenaceae.id.2875
rs79846372	G	A	0.0882459	0.0198328	6.99e-06	family.Alcaligenaceae.id.2875
rs2040996	C	T	-0.0490922	0.0110231	7.8e-06	family.Alcaligenaceae.id.2875
rs147968	T	C	0.0489475	0.0110321	9.13e-06	family.Alcaligenaceae.id.2875
rs6795673	T	C	0.0538565	0.0105251	3.38e-07	family.Bacteroidaceae.id.917
rs66474973	T	G	0.0812515	0.0164479	6.81e-07	family.Bacteroidaceae.id.917
rs28757219	A	T	0.0818398	0.0170319	1.29e-06	family.Bacteroidaceae.id.917
rs11585893	G	A	-0.0740746	0.0147633	1.8e-06	family.Bacteroidaceae.id.917
rs9507307	T	C	0.0604456	0.0129128	2.13e-06	family.Bacteroidaceae.id.917
rs17619981	G	T	0.0880978	0.0187002	2.69e-06	family.Bacteroidaceae.id.917
rs495004	G	C	-0.0607475	0.0129865	3.42e-06	family.Bacteroidaceae.id.917
rs2023437	C	T	-0.0782324	0.0167634	5.02e-06	family.Bacteroidaceae.id.917
rs66710942	T	C	0.0488038	0.0107412	5.86e-06	family.Bacteroidaceae.id.917
rs1340391	C	T	-0.0592004	0.0132244	6.73e-06	family.Bacteroidaceae.id.917
rs13207588	G	A	-0.059205	0.0131195	7.49e-06	family.Bacteroidaceae.id.917
rs2366421	A	T	-0.0528153	0.0117124	7.65e-06	family.Bacteroidaceae.id.917
rs941000	T	C	0.0850266	0.0163382	3.16e-07	family.BacteroidalesS24.7group.id.11173
rs738193	C	T	0.0847328	0.0165856	3.82e-07	family.BacteroidalesS24.7group.id.11173
rs17043785	C	T	-0.176187	0.0347133	5.12e-07	family.BacteroidalesS24.7group.id.11173
rs689695	A	C	0.0814578	0.0167057	1.28e-06	family.BacteroidalesS24.7group.id.11173
rs12748533	T	G	-0.0821108	0.0172701	2.59e-06	family.BacteroidalesS24.7group.id.11173
rs6831034	A	T	-0.0956546	0.0205228	6.1e-06	family.BacteroidalesS24.7group.id.11173
rs78609301	G	A	-0.0867065	0.0195709	7.09e-06	family.BacteroidalesS24.7group.id.11173
rs61508842	C	T	0.122574	0.0272389	7.83e-06	family.BacteroidalesS24.7group.id.11173
rs7217209	T	C	0.0843019	0.0187308	8.43e-06	family.BacteroidalesS24.7group.id.11173
rs11135366	G	C	0.0842142	0.0183739	8.78e-06	family.BacteroidalesS24.7group.id.11173
rs10872669	G	A	-0.123071	0.0275665	9.49e-06	family.BacteroidalesS24.7group.id.11173
rs182549	T	C	0.11707	0.0126703	5.94e-20	family.Bifidobacteriaceae.id.433
rs7570971	C	A	0.112508	0.0125178	2.53e-19	family.Bifidobacteriaceae.id.433
rs7322849	C	T	0.110676	0.0200996	1.74e-08	family.Bifidobacteriaceae.id.433
rs1961273	T	C	0.0688125	0.0131699	1.7e-07	family.Bifidobacteriaceae.id.433
rs6430601	G	T	0.0845099	0.016945	2.46e-07	family.Bifidobacteriaceae.id.433
rs638382	C	T	-0.0602866	0.0122474	5.56e-07	family.Bifidobacteriaceae.id.433
rs4567981	A	T	0.0577763	0.0117388	8.88e-07	family.Bifidobacteriaceae.id.433
rs76671854	G	C	-0.0892981	0.0183177	1.04e-06	family.Bifidobacteriaceae.id.433
rs1879087	T	C	0.105039	0.0239306	1.05e-06	family.Bifidobacteriaceae.id.433
rs4957061	C	T	0.0569873	0.0116907	1.15e-06	family.Bifidobacteriaceae.id.433
rs13020688	A	G	0.0584045	0.0122081	1.57e-06	family.Bifidobacteriaceae.id.433
rs10841473	C	G	-0.0613031	0.0128844	2.28e-06	family.Bifidobacteriaceae.id.433
rs11745923	T	G	0.0579759	0.0121021	2.49e-06	family.Bifidobacteriaceae.id.433
rs7588568	C	A	-0.060716	0.0130605	3.73e-06	family.Bifidobacteriaceae.id.433
rs857444	T	C	0.0553965	0.0120669	3.82e-06	family.Bifidobacteriaceae.id.433
rs73797465	G	T	-0.0942612	0.0208421	4.85e-06	family.Bifidobacteriaceae.id.433
rs540489	G	T	-0.0632518	0.013817	5.37e-06	family.Bifidobacteriaceae.id.433
rs11655079	C	T	-0.0586146	0.0129952	5.92e-06	family.Bifidobacteriaceae.id.433
rs677208	C	G	0.0728589	0.0164821	6e-06	family.Bifidobacteriaceae.id.433
rs7174549	T	C	0.0551726	0.0124655	6.87e-06	family.Bifidobacteriaceae.id.433
rs12465599	G	A	0.0530218	0.0117672	7.13e-06	family.Bifidobacteriaceae.id.433
rs10857328	A	T	0.0562	0.0126395	7.24e-06	family.Bifidobacteriaceae.id.433
rs6899771	G	A	-0.0914312	0.0202604	7.28e-06	family.Bifidobacteriaceae.id.433
rs12446429	C	T	0.0810099	0.019073	8.53e-06	family.Bifidobacteriaceae.id.433
rs55888705	G	A	0.053673	0.0120586	8.66e-06	family.Bifidobacteriaceae.id.433
rs10831953	A	G	0.0537537	0.0123746	9.95e-06	family.Bifidobacteriaceae.id.433
rs62573205	A	G	-0.0654804	0.0133503	1.49e-06	family.Christensenellaceae.id.1866
rs9608766	C	T	-0.0682134	0.01496	3.33e-06	family.Christensenellaceae.id.1866
rs892686	G	A	0.0506107	0.0109651	4.12e-06	family.Christensenellaceae.id.1866
rs12657403	G	A	0.078108	0.0171887	5.59e-06	family.Christensenellaceae.id.1866
rs12380890	G	A	-0.0503972	0.0111047	5.78e-06	family.Christensenellaceae.id.1866
rs72706624	T	G	0.0882626	0.0197575	6.38e-06	family.Christensenellaceae.id.1866
rs117186816	A	G	-0.206476	0.0436362	6.52e-06	family.Christensenellaceae.id.1866
rs870002	T	C	0.0488951	0.0109817	6.54e-06	family.Christensenellaceae.id.1866
rs4076564	A	G	-0.188623	0.039209	8.06e-06	family.Christensenellaceae.id.1866
rs4805124	G	C	0.0486508	0.0109067	8.36e-06	family.Christensenellaceae.id.1866
rs77867022	T	G	-0.160443	0.0379589	8.82e-06	family.Christensenellaceae.id.1866
rs7211194	T	C	0.0492094	0.0110916	9.94e-06	family.Christensenellaceae.id.1866
rs2795528	A	G	-0.180969	0.0390911	3.81e-06	family.Clostridiaceae1.id.1869
rs12341505	A	G	0.0814503	0.0179338	4.54e-06	family.Clostridiaceae1.id.1869
rs2817172	T	C	0.0563367	0.012392	5.27e-06	family.Clostridiaceae1.id.1869
rs12186080	A	G	0.0748236	0.016246	5.34e-06	family.Clostridiaceae1.id.1869
rs12490337	G	C	-0.0616944	0.013693	6.91e-06	family.Clostridiaceae1.id.1869
rs550843	C	T	-0.0734787	0.0168383	7.09e-06	family.Clostridiaceae1.id.1869
rs4723021	C	T	-0.106376	0.0241944	7.42e-06	family.Clostridiaceae1.id.1869
rs881532	G	A	-0.0533035	0.0119011	7.9e-06	family.Clostridiaceae1.id.1869
rs10875374	T	C	-0.0536759	0.0119436	8.1e-06	family.Clostridiaceae1.id.1869
rs56188186	G	A	0.0967774	0.0217471	8.24e-06	family.Clostridiaceae1.id.1869
rs62397761	G	A	0.0615805	0.0136198	9.08e-06	family.Clostridiaceae1.id.1869
rs55682560	T	C	-0.131519	0.0261319	4.97e-07	family.ClostridialesvadinBB60group.id.11286
rs28691777	T	C	0.137134	0.0266996	6.96e-07	family.ClostridialesvadinBB60group.id.11286
rs9979874	C	G	-0.0738925	0.0150911	1.05e-06	family.ClostridialesvadinBB60group.id.11286
rs6588624	A	G	-0.0662317	0.0138147	1.79e-06	family.ClostridialesvadinBB60group.id.11286
rs7538034	G	T	-0.078598	0.0165982	2.37e-06	family.ClostridialesvadinBB60group.id.11286
rs2191834	T	G	0.0746375	0.0159136	2.5e-06	family.ClostridialesvadinBB60group.id.11286
rs118104867	T	C	0.214464	0.0455098	3.44e-06	family.ClostridialesvadinBB60group.id.11286
rs7226487	G	A	-0.0643682	0.0138701	3.58e-06	family.ClostridialesvadinBB60group.id.11286
rs7725895	G	A	-0.116224	0.0240367	3.94e-06	family.ClostridialesvadinBB60group.id.11286
rs13409132	G	A	-0.165419	0.0352154	4.37e-06	family.ClostridialesvadinBB60group.id.11286
rs66714985	C	A	0.116908	0.0252447	4.85e-06	family.ClostridialesvadinBB60group.id.11286
rs10904722	T	C	-0.0672314	0.0147123	5.05e-06	family.ClostridialesvadinBB60group.id.11286
rs10517600	G	T	0.0626993	0.0139364	6.83e-06	family.ClostridialesvadinBB60group.id.11286
rs989682	G	A	0.070194	0.0155364	6.85e-06	family.ClostridialesvadinBB60group.id.11286
rs34088226	G	A	-0.117807	0.026924	7.66e-06	family.ClostridialesvadinBB60group.id.11286
rs17121075	A	G	0.0769254	0.0172234	7.91e-06	family.ClostridialesvadinBB60group.id.11286
rs6755871	G	C	-0.0613825	0.0138976	9.33e-06	family.ClostridialesvadinBB60group.id.11286
rs719099	G	A	0.0778402	0.0155815	5.43e-07	family.Coriobacteriaceae.id.811
rs240104	C	T	-0.0603429	0.0126849	1.52e-06	family.Coriobacteriaceae.id.811
rs34739816	T	G	0.0965017	0.0207666	3.88e-06	family.Coriobacteriaceae.id.811
rs80046645	G	C	0.25584	0.0561995	4.66e-06	family.Coriobacteriaceae.id.811
rs11250875	C	T	0.06075	0.0130939	4.83e-06	family.Coriobacteriaceae.id.811
rs1816223	G	A	-0.0586265	0.0129006	4.84e-06	family.Coriobacteriaceae.id.811
rs7898585	C	T	0.0731501	0.0164186	5.25e-06	family.Coriobacteriaceae.id.811
rs67561917	G	A	-0.0714367	0.0154113	5.39e-06	family.Coriobacteriaceae.id.811
rs76779974	G	C	0.0774888	0.0171877	5.63e-06	family.Coriobacteriaceae.id.811
rs4880783	T	G	0.056503	0.0125055	5.9e-06	family.Coriobacteriaceae.id.811
rs8010111	A	G	-0.103377	0.0229286	6.9e-06	family.Coriobacteriaceae.id.811
rs13307134	T	C	0.0565686	0.0126265	7.8e-06	family.Coriobacteriaceae.id.811
rs62448869	A	T	-0.0486059	0.0108982	7.87e-06	family.Coriobacteriaceae.id.811
rs11656361	C	A	0.0773006	0.017553	8.02e-06	family.Coriobacteriaceae.id.811
rs11073596	G	T	0.0510212	0.0114339	8.14e-06	family.Coriobacteriaceae.id.811
rs3025411	G	A	0.0926543	0.0209468	8.27e-06	family.Coriobacteriaceae.id.811
rs12974142	A	G	0.0789796	0.0177205	8.51e-06	family.Coriobacteriaceae.id.811
rs2442778	A	G	-0.116408	0.0258545	9.03e-06	family.Coriobacteriaceae.id.811
rs7540303	T	C	0.0483227	0.0109062	9.62e-06	family.Coriobacteriaceae.id.811
rs45480394	G	T	-0.0504262	0.0113307	9.71e-06	family.Coriobacteriaceae.id.811
rs1397793	A	G	-0.0498855	0.0112446	9.77e-06	family.Coriobacteriaceae.id.811
rs72731813	T	C	-0.149751	0.0293415	2.76e-07	family.Defluviitaleaceae.id.1924
rs4677103	G	A	0.0977203	0.0197033	9.42e-07	family.Defluviitaleaceae.id.1924
rs55658617	C	T	0.177314	0.0361844	1.41e-06	family.Defluviitaleaceae.id.1924
rs1582238	C	T	0.0801923	0.0167061	1.69e-06	family.Defluviitaleaceae.id.1924
rs112893842	C	T	0.110761	0.0232545	2.75e-06	family.Defluviitaleaceae.id.1924
rs9725395	G	A	-0.138357	0.0295185	3.41e-06	family.Defluviitaleaceae.id.1924
rs17051335	T	C	-0.134314	0.0292201	4.58e-06	family.Defluviitaleaceae.id.1924
rs9608282	G	T	0.139014	0.0299429	4.61e-06	family.Defluviitaleaceae.id.1924
rs28696126	T	A	-0.107106	0.0238173	5.56e-06	family.Defluviitaleaceae.id.1924
rs4344384	T	G	0.0708803	0.0156121	5.86e-06	family.Defluviitaleaceae.id.1924
rs12122999	T	G	-0.0816766	0.0180938	6.18e-06	family.Defluviitaleaceae.id.1924
rs1908593	C	T	0.070223	0.0156601	7.86e-06	family.Defluviitaleaceae.id.1924
rs540220	C	T	-0.123954	0.0289814	9.48e-06	family.Defluviitaleaceae.id.1924
rs6058181	T	C	0.0834742	0.0166111	2.7e-07	family.Desulfovibrionaceae.id.3169
rs2692012	G	A	0.114231	0.0253568	1.56e-06	family.Desulfovibrionaceae.id.3169
rs17791387	G	A	-0.0729251	0.0154381	2.1e-06	family.Desulfovibrionaceae.id.3169
rs16851319	C	G	-0.0732697	0.0150964	2.4e-06	family.Desulfovibrionaceae.id.3169
rs11599763	C	T	-0.0555931	0.0117493	2.5e-06	family.Desulfovibrionaceae.id.3169
rs112381107	T	C	0.211435	0.0456962	2.82e-06	family.Desulfovibrionaceae.id.3169
rs4506934	T	C	-0.0943381	0.020138	3.16e-06	family.Desulfovibrionaceae.id.3169
rs2838334	A	G	0.0571419	0.012423	3.82e-06	family.Desulfovibrionaceae.id.3169
rs9928243	A	C	-0.0541732	0.0117819	4.48e-06	family.Desulfovibrionaceae.id.3169
rs3935584	T	C	-0.0525838	0.0115757	6.78e-06	family.Desulfovibrionaceae.id.3169
rs7164160	T	A	-0.0574455	0.0129468	7.34e-06	family.Desulfovibrionaceae.id.3169
rs72647048	C	T	-0.0770089	0.017089	9.61e-06	family.Desulfovibrionaceae.id.3169
rs78143293	G	A	-0.0848521	0.0170415	1.2e-06	family.Enterobacteriaceae.id.3469
rs62210023	G	A	0.0606754	0.0130125	3.13e-06	family.Enterobacteriaceae.id.3469
rs111229068	T	A	0.110561	0.0241719	3.65e-06	family.Enterobacteriaceae.id.3469
rs2374342	A	C	0.0582927	0.0126195	4.52e-06	family.Enterobacteriaceae.id.3469
rs504442	G	T	0.084159	0.0189479	5.17e-06	family.Enterobacteriaceae.id.3469
rs80319214	G	C	0.0990404	0.0215877	6.95e-06	family.Enterobacteriaceae.id.3469
rs35673018	A	G	0.0899642	0.0202934	7.63e-06	family.Enterobacteriaceae.id.3469
rs61973590	G	C	-0.0605392	0.0133696	8.54e-06	family.Enterobacteriaceae.id.3469
rs79757635	A	C	0.0758597	0.0171286	9.32e-06	family.Enterobacteriaceae.id.3469
rs11026530	C	T	0.0822408	0.0186379	9.43e-06	family.Enterobacteriaceae.id.3469
rs4792380	T	A	0.115598	0.0257683	9.49e-06	family.Enterobacteriaceae.id.3469
rs62504403	T	C	0.0681159	0.0127883	1.12e-07	family.Erysipelotrichaceae.id.2149
rs2300774	A	G	0.0524152	0.0106784	8.95e-07	family.Erysipelotrichaceae.id.2149
rs7234058	C	T	-0.0945759	0.0194091	9.12e-07	family.Erysipelotrichaceae.id.2149
rs35161940	C	T	-0.0806041	0.0167641	1.85e-06	family.Erysipelotrichaceae.id.2149
rs10781552	T	C	-0.0552212	0.0116074	2.33e-06	family.Erysipelotrichaceae.id.2149
rs17530232	G	A	0.10305	0.0224648	2.79e-06	family.Erysipelotrichaceae.id.2149
rs8003149	T	C	0.0538798	0.0116888	4.08e-06	family.Erysipelotrichaceae.id.2149
rs4078432	T	C	-0.0608929	0.0133764	4.23e-06	family.Erysipelotrichaceae.id.2149
rs56970041	G	T	0.0724144	0.0164471	5.4e-06	family.Erysipelotrichaceae.id.2149
rs1074800	G	A	0.0492438	0.010887	6.15e-06	family.Erysipelotrichaceae.id.2149
rs290833	G	T	-0.0497374	0.0111376	8.03e-06	family.Erysipelotrichaceae.id.2149
rs7826267	G	T	-0.0839071	0.0199131	9.28e-06	family.Erysipelotrichaceae.id.2149
rs1884466	T	C	-0.0475363	0.0106939	9.53e-06	family.Erysipelotrichaceae.id.2149
rs10759623	T	C	-0.162115	0.032151	5.78e-07	family.FamilyXI.id.1936
rs2155352	G	A	-0.150538	0.0302319	6.63e-07	family.FamilyXI.id.1936
rs11547158	G	A	-0.177599	0.0372795	2.7e-06	family.FamilyXI.id.1936
rs697771	G	A	-0.117677	0.0251491	3.19e-06	family.FamilyXI.id.1936
rs3733511	G	A	0.128253	0.0274718	3.39e-06	family.FamilyXI.id.1936
rs17379710	C	T	-0.116383	0.0252125	3.97e-06	family.FamilyXI.id.1936
rs488164	G	T	0.117998	0.025516	4.8e-06	family.FamilyXI.id.1936
rs6025153	C	G	0.118619	0.0261969	7.07e-06	family.FamilyXI.id.1936
rs78222136	C	G	0.224835	0.0511672	8.41e-06	family.FamilyXI.id.1936
rs2156611	C	T	-0.112486	0.0251099	9.43e-06	family.FamilyXI.id.1936
rs6501525	G	A	0.0561559	0.0115587	1.24e-06	family.FamilyXIII.id.1957
rs118170811	G	A	0.151619	0.0317112	1.8e-06	family.FamilyXIII.id.1957
rs12643275	T	A	-0.0550907	0.0116474	2.42e-06	family.FamilyXIII.id.1957
rs1999289	T	A	-0.0637366	0.013927	2.54e-06	family.FamilyXIII.id.1957
rs482905	T	G	0.0596528	0.012717	3.72e-06	family.FamilyXIII.id.1957
rs7514702	C	T	-0.0663236	0.0141626	3.92e-06	family.FamilyXIII.id.1957
rs3098182	T	G	0.0508511	0.011014	4.04e-06	family.FamilyXIII.id.1957
rs7076829	A	T	-0.0516394	0.0112313	4.76e-06	family.FamilyXIII.id.1957
rs6797051	T	C	-0.0805984	0.0171364	4.89e-06	family.FamilyXIII.id.1957
rs10404377	A	C	-0.0503183	0.011165	6.99e-06	family.FamilyXIII.id.1957
rs12904405	G	A	-0.0851896	0.0192688	7.67e-06	family.FamilyXIII.id.1957
rs66753613	A	G	0.0651136	0.0144251	8.08e-06	family.FamilyXIII.id.1957
rs4293737	G	A	-0.112091	0.0271305	8.38e-06	family.FamilyXIII.id.1957
rs1887048	A	G	0.0579979	0.0129602	9.65e-06	family.FamilyXIII.id.1957
rs9929145	A	G	-0.125721	0.0245233	2.84e-07	family.Lachnospiraceae.id.1987
rs11979110	C	T	-0.0500924	0.0105069	1.82e-06	family.Lachnospiraceae.id.1987
rs112040820	G	A	0.0549584	0.0117086	2.42e-06	family.Lachnospiraceae.id.1987
rs35524804	C	T	-0.0607481	0.0125216	2.45e-06	family.Lachnospiraceae.id.1987
rs11755180	G	C	-0.049227	0.0104894	2.69e-06	family.Lachnospiraceae.id.1987
rs79086868	C	T	0.0776723	0.0164472	3.01e-06	family.Lachnospiraceae.id.1987
rs2159863	G	A	-0.0585831	0.0128742	3.7e-06	family.Lachnospiraceae.id.1987
rs11139361	C	T	0.0494463	0.0110503	4.26e-06	family.Lachnospiraceae.id.1987
rs959845	T	C	-0.0493666	0.0107801	5.17e-06	family.Lachnospiraceae.id.1987
rs7359994	C	T	-0.0503142	0.0112482	5.36e-06	family.Lachnospiraceae.id.1987
rs3127230	T	C	-0.0503537	0.0112201	6.2e-06	family.Lachnospiraceae.id.1987
rs146660815	C	T	-0.215114	0.0476778	6.53e-06	family.Lachnospiraceae.id.1987
rs12760724	C	A	-0.0484566	0.0107934	7.27e-06	family.Lachnospiraceae.id.1987
rs1205443	G	A	0.0501415	0.0112157	7.29e-06	family.Lachnospiraceae.id.1987
rs10402491	T	C	0.0661701	0.014851	7.58e-06	family.Lachnospiraceae.id.1987
rs13005175	G	A	0.0993483	0.0218395	8.37e-06	family.Lachnospiraceae.id.1987
rs2910921	C	T	0.160302	0.035832	8.42e-06	family.Lachnospiraceae.id.1987
rs11841382	T	G	-0.0718128	0.017462	9.58e-06	family.Lachnospiraceae.id.1987
rs16861661	A	G	-0.193287	0.0379293	2.7e-07	family.Lactobacillaceae.id.1836
rs921925	C	A	0.0999419	0.0201687	5.77e-07	family.Lactobacillaceae.id.1836
rs328312	A	T	0.082529	0.0168225	8.69e-07	family.Lactobacillaceae.id.1836
rs6092149	T	A	-0.0825646	0.0170282	1.38e-06	family.Lactobacillaceae.id.1836
rs11674854	T	C	-0.0830224	0.0175267	2.6e-06	family.Lactobacillaceae.id.1836
rs768253	G	T	-0.0792344	0.0170604	3.61e-06	family.Lactobacillaceae.id.1836
rs1590596	G	C	-0.10381	0.0220135	3.9e-06	family.Lactobacillaceae.id.1836
rs77478751	G	A	-0.219178	0.0473566	5.96e-06	family.Lactobacillaceae.id.1836
rs62314653	A	C	0.177082	0.0392269	6.59e-06	family.Lactobacillaceae.id.1836
rs74599091	G	A	0.191613	0.0425039	7.7e-06	family.Lactobacillaceae.id.1836
rs820999	G	T	-0.0758291	0.0170151	8.89e-06	family.Lactobacillaceae.id.1836
rs9345899	G	A	-0.124042	0.0278946	9.45e-06	family.Lactobacillaceae.id.1836
rs1530559	A	G	0.0772453	0.0176921	9.65e-06	family.Lactobacillaceae.id.1836
rs10202904	G	T	-0.121754	0.0235357	3.01e-07	family.Methanobacteriaceae.id.121
rs73457410	G	A	0.21534	0.0436695	1.41e-06	family.Methanobacteriaceae.id.121
rs62241835	T	G	-0.203385	0.0417931	1.63e-06	family.Methanobacteriaceae.id.121
rs894996	A	C	0.216999	0.0449076	1.88e-06	family.Methanobacteriaceae.id.121
rs75208022	T	C	-0.227245	0.048763	5.92e-06	family.Methanobacteriaceae.id.121
rs12825290	G	C	-0.216781	0.0493496	6.08e-06	family.Methanobacteriaceae.id.121
rs56131665	A	G	0.178661	0.039298	6.18e-06	family.Methanobacteriaceae.id.121
rs11018665	T	A	0.111465	0.0250516	6.52e-06	family.Methanobacteriaceae.id.121
rs4257531	A	G	0.164498	0.0364959	7.44e-06	family.Methanobacteriaceae.id.121
rs6508769	C	T	0.153519	0.0344519	8.23e-06	family.Methanobacteriaceae.id.121
rs73068003	T	G	-0.15814	0.0351803	8.45e-06	family.Methanobacteriaceae.id.121
rs10424197	A	G	-0.111274	0.0247517	9.28e-06	family.Methanobacteriaceae.id.121
rs4428215	A	G	0.12561	0.0230053	4.88e-08	family.Oxalobacteraceae.id.2966
rs736744	T	C	0.105642	0.0200648	1.49e-07	family.Oxalobacteraceae.id.2966
rs6000536	T	C	-0.118383	0.0241355	7.39e-07	family.Oxalobacteraceae.id.2966
rs1569853	C	T	-0.140043	0.0281704	7.45e-07	family.Oxalobacteraceae.id.2966
rs934049	A	G	0.109751	0.0238636	4.21e-06	family.Oxalobacteraceae.id.2966
rs11246212	C	T	0.13607	0.0291797	4.51e-06	family.Oxalobacteraceae.id.2966
rs111966731	C	T	0.204031	0.0445746	4.56e-06	family.Oxalobacteraceae.id.2966
rs7993559	A	C	0.0921059	0.0201114	5.04e-06	family.Oxalobacteraceae.id.2966
rs12002250	C	A	0.196145	0.044523	5.53e-06	family.Oxalobacteraceae.id.2966
rs36057338	T	G	0.181604	0.0398742	6.26e-06	family.Oxalobacteraceae.id.2966
rs80330081	C	A	-0.18756	0.0423688	6.64e-06	family.Oxalobacteraceae.id.2966
rs561239	G	A	0.105525	0.0236769	7.19e-06	family.Oxalobacteraceae.id.2966
rs62435498	A	C	0.181521	0.0400608	7.46e-06	family.Oxalobacteraceae.id.2966
rs12509763	G	C	-0.16332	0.0360823	8.05e-06	family.Oxalobacteraceae.id.2966
rs17138946	T	G	-0.189444	0.0430248	8.09e-06	family.Oxalobacteraceae.id.2966
rs9382510	T	C	-0.0881865	0.0169965	2.48e-07	family.Pasteurellaceae.id.3689
rs12191680	G	C	0.102214	0.0197189	3.05e-07	family.Pasteurellaceae.id.3689
rs10840326	G	C	-0.0717634	0.0149229	1.44e-06	family.Pasteurellaceae.id.3689
rs76022354	T	C	0.24289	0.0500406	1.83e-06	family.Pasteurellaceae.id.3689
rs78909003	C	T	-0.241159	0.0498372	2.05e-06	family.Pasteurellaceae.id.3689
rs72756943	A	G	0.13988	0.0303029	3.35e-06	family.Pasteurellaceae.id.3689
rs6092684	T	A	0.0684647	0.014674	3.44e-06	family.Pasteurellaceae.id.3689
rs35510	G	A	0.122729	0.0264958	4.02e-06	family.Pasteurellaceae.id.3689
rs10965428	A	C	-0.119902	0.0258219	4.29e-06	family.Pasteurellaceae.id.3689
rs4822728	C	T	0.0685479	0.0149032	4.72e-06	family.Pasteurellaceae.id.3689
rs111582866	A	G	-0.113957	0.0256403	7.07e-06	family.Pasteurellaceae.id.3689
rs62568866	A	T	-0.118018	0.0259206	7.23e-06	family.Pasteurellaceae.id.3689
rs16970009	G	A	0.187381	0.0429572	7.32e-06	family.Pasteurellaceae.id.3689
rs6972479	G	A	-0.0781862	0.0175366	7.75e-06	family.Pasteurellaceae.id.3689
rs9938097	C	T	-0.0710386	0.0158024	8.23e-06	family.Pasteurellaceae.id.3689
rs73139353	C	A	-0.222573	0.0484634	8.71e-06	family.Pasteurellaceae.id.3689
rs9895850	C	T	-0.176406	0.041017	9.08e-06	family.Pasteurellaceae.id.3689
rs12050685	G	A	-0.0670948	0.015239	9.19e-06	family.Pasteurellaceae.id.3689
rs731534	G	C	-0.0986502	0.0216316	9.46e-06	family.Pasteurellaceae.id.3689
rs35703006	T	G	0.0812655	0.0164355	4.95e-07	family.Peptococcaceae.id.2024
rs12634826	G	T	-0.0739885	0.0150931	1.01e-06	family.Peptococcaceae.id.2024
rs12992764	G	T	0.0684213	0.0141137	1.46e-06	family.Peptococcaceae.id.2024
rs4990837	G	A	0.0910387	0.0185869	1.74e-06	family.Peptococcaceae.id.2024
rs75898026	G	A	-0.0821779	0.0173541	2.02e-06	family.Peptococcaceae.id.2024
rs150600492	C	A	0.135774	0.0289757	2.31e-06	family.Peptococcaceae.id.2024
rs117452796	G	A	-0.257982	0.0549569	3.15e-06	family.Peptococcaceae.id.2024
rs75430375	T	C	-0.147941	0.0317498	3.41e-06	family.Peptococcaceae.id.2024
rs12144792	T	C	0.064399	0.0141246	5.82e-06	family.Peptococcaceae.id.2024
rs11787651	G	A	0.128888	0.0288764	8.29e-06	family.Peptococcaceae.id.2024
rs61841503	A	G	0.0919658	0.0161331	9.8e-09	family.Peptostreptococcaceae.id.2042
rs4692811	T	C	0.0642075	0.0126913	4.21e-07	family.Peptostreptococcaceae.id.2042
rs2644627	G	C	-0.0558506	0.011224	6.33e-07	family.Peptostreptococcaceae.id.2042
rs12377846	A	C	-0.252	0.0511627	7.26e-07	family.Peptostreptococcaceae.id.2042
rs117020988	T	C	0.182411	0.0372126	1.03e-06	family.Peptostreptococcaceae.id.2042
rs9573937	G	A	-0.0693637	0.0142907	1.71e-06	family.Peptostreptococcaceae.id.2042
rs75819860	A	T	0.126264	0.0268383	2.49e-06	family.Peptostreptococcaceae.id.2042
rs59987323	T	C	-0.0537078	0.011443	2.7e-06	family.Peptostreptococcaceae.id.2042
rs1520207	T	C	0.0525658	0.0112476	3.17e-06	family.Peptostreptococcaceae.id.2042
rs76982728	C	T	0.124203	0.0266923	3.24e-06	family.Peptostreptococcaceae.id.2042
rs10805326	A	G	0.0566637	0.012276	4.03e-06	family.Peptostreptococcaceae.id.2042
rs6721459	G	A	0.0509823	0.0111975	5.08e-06	family.Peptostreptococcaceae.id.2042
rs12986312	G	T	0.0571818	0.0125947	5.77e-06	family.Peptostreptococcaceae.id.2042
rs59865771	T	C	-0.0573764	0.0127192	7.69e-06	family.Peptostreptococcaceae.id.2042
rs1467258	A	G	0.072584	0.0162321	7.9e-06	family.Peptostreptococcaceae.id.2042
rs77540684	G	T	0.106725	0.0245638	8.14e-06	family.Peptostreptococcaceae.id.2042
rs10119172	G	C	-0.0737324	0.014259	1.32e-07	family.Porphyromonadaceae.id.943
rs17065783	G	A	-0.059133	0.0122235	1.79e-06	family.Porphyromonadaceae.id.943
rs3111851	G	C	0.0581896	0.0121147	2.19e-06	family.Porphyromonadaceae.id.943
rs6953849	G	A	0.0718149	0.0150724	2.44e-06	family.Porphyromonadaceae.id.943
rs12486680	C	A	0.0984639	0.0218573	4.29e-06	family.Porphyromonadaceae.id.943
rs10858364	T	G	0.055316	0.012085	4.31e-06	family.Porphyromonadaceae.id.943
rs35233670	C	T	-0.0473576	0.010602	7.91e-06	family.Porphyromonadaceae.id.943
rs7330827	C	T	-0.103842	0.0237355	8.05e-06	family.Porphyromonadaceae.id.943
rs35961441	C	A	0.0915257	0.0207306	8.37e-06	family.Porphyromonadaceae.id.943
rs10762312	A	G	-0.052368	0.0118814	8.7e-06	family.Porphyromonadaceae.id.943
rs1980561	G	A	-0.0485289	0.0109284	8.95e-06	family.Porphyromonadaceae.id.943
rs864093	C	A	-0.0527939	0.0117499	9.6e-06	family.Porphyromonadaceae.id.943
rs9958960	A	G	-0.0914807	0.0173611	1.06e-07	family.Prevotellaceae.id.960
rs4493272	C	T	-0.0604992	0.0118027	3.02e-07	family.Prevotellaceae.id.960
rs3860225	G	A	0.083936	0.0167936	5.5e-07	family.Prevotellaceae.id.960
rs12118202	C	T	-0.0751986	0.0147265	5.54e-07	family.Prevotellaceae.id.960
rs912860	A	G	-0.229046	0.0483124	9.3e-07	family.Prevotellaceae.id.960
rs2206482	G	T	-0.0569105	0.0117486	1.3e-06	family.Prevotellaceae.id.960
rs148376875	G	T	0.084515	0.0179163	2.08e-06	family.Prevotellaceae.id.960
rs9586501	A	G	0.0592681	0.0127329	2.59e-06	family.Prevotellaceae.id.960
rs4685827	C	T	-0.0679529	0.0145407	2.77e-06	family.Prevotellaceae.id.960
rs7252711	G	A	-0.0740876	0.0161926	5.57e-06	family.Prevotellaceae.id.960
rs34071565	A	T	-0.1567	0.0347882	5.6e-06	family.Prevotellaceae.id.960
rs13069367	C	A	-0.0539768	0.0119687	7.39e-06	family.Prevotellaceae.id.960
rs34660375	G	A	-0.0805894	0.0178291	7.4e-06	family.Prevotellaceae.id.960
rs7975087	A	C	-0.0601448	0.0135454	7.59e-06	family.Prevotellaceae.id.960
rs2278540	A	G	0.0554249	0.0123265	8.44e-06	family.Prevotellaceae.id.960
rs3758087	C	T	0.0564199	0.0124655	8.61e-06	family.Prevotellaceae.id.960
rs10131942	G	C	0.0701212	0.0158326	8.61e-06	family.Prevotellaceae.id.960
rs12057990	T	C	0.0589878	0.0132268	8.97e-06	family.Prevotellaceae.id.960
rs9813022	G	A	-0.0842444	0.0163583	2.53e-07	family.Rhodospirillaceae.id.2717
rs76784716	G	A	0.136049	0.0285767	1.49e-06	family.Rhodospirillaceae.id.2717
rs3754624	T	C	0.0971389	0.0200064	1.71e-06	family.Rhodospirillaceae.id.2717
rs11591293	T	G	0.0743184	0.0158724	2.67e-06	family.Rhodospirillaceae.id.2717
rs55876211	T	C	-0.0911851	0.0196395	2.87e-06	family.Rhodospirillaceae.id.2717
rs4278423	C	T	0.107529	0.0235725	3.12e-06	family.Rhodospirillaceae.id.2717
rs1549633	C	A	0.0999312	0.0218634	4.7e-06	family.Rhodospirillaceae.id.2717
rs7001029	T	C	0.117366	0.0261324	5.35e-06	family.Rhodospirillaceae.id.2717
rs1035406	A	G	-0.11354	0.0250863	5.84e-06	family.Rhodospirillaceae.id.2717
rs74354280	T	C	-0.0911896	0.0204907	6.67e-06	family.Rhodospirillaceae.id.2717
rs4822789	C	G	0.0734321	0.0160521	7.01e-06	family.Rhodospirillaceae.id.2717
rs61933850	A	G	0.164808	0.0360647	7.23e-06	family.Rhodospirillaceae.id.2717
rs72714493	G	A	0.0816858	0.0180791	7.35e-06	family.Rhodospirillaceae.id.2717
rs12977163	C	G	0.0730951	0.0163491	7.63e-06	family.Rhodospirillaceae.id.2717
rs13336560	T	C	-0.0701719	0.0158061	9.17e-06	family.Rhodospirillaceae.id.2717
rs1923415	G	A	-0.0999238	0.0227326	9.64e-06	family.Rhodospirillaceae.id.2717
rs6679026	C	T	0.111984	0.0251088	9.95e-06	family.Rhodospirillaceae.id.2717
rs9603208	T	G	0.0821173	0.0159596	1.92e-07	family.Rikenellaceae.id.967
rs1939881	A	G	-0.105589	0.0206213	5.64e-07	family.Rikenellaceae.id.967
rs67705352	G	T	-0.0549688	0.0110534	6.58e-07	family.Rikenellaceae.id.967
rs4264350	C	T	-0.0526393	0.0108555	1.35e-06	family.Rikenellaceae.id.967
rs6837275	G	A	0.0570355	0.011887	1.45e-06	family.Rikenellaceae.id.967
rs62532512	A	C	-0.0504257	0.0107399	2.76e-06	family.Rikenellaceae.id.967
rs77885767	T	C	-0.156209	0.0336482	2.85e-06	family.Rikenellaceae.id.967
rs74474130	G	T	0.137747	0.0295688	3.61e-06	family.Rikenellaceae.id.967
rs67281112	C	G	0.0635814	0.0137451	3.63e-06	family.Rikenellaceae.id.967
rs9578457	A	G	-0.141478	0.0315848	3.99e-06	family.Rikenellaceae.id.967
rs2833282	A	G	0.0711137	0.0156966	4.31e-06	family.Rikenellaceae.id.967
rs8130320	G	A	-0.048924	0.0106843	4.73e-06	family.Rikenellaceae.id.967
rs7242694	T	C	-0.0618674	0.0134882	5.81e-06	family.Rikenellaceae.id.967
rs2447496	A	G	-0.0549203	0.0121904	6.09e-06	family.Rikenellaceae.id.967
rs59663348	A	G	0.0570915	0.0125048	6.12e-06	family.Rikenellaceae.id.967
rs10217435	T	C	-0.0883756	0.0197506	6.51e-06	family.Rikenellaceae.id.967
rs4783173	G	C	0.0481514	0.0110006	7.06e-06	family.Rikenellaceae.id.967
rs35909684	C	A	-0.0850181	0.0191539	7.1e-06	family.Rikenellaceae.id.967
rs36021379	G	A	-0.0656005	0.0144903	7.2e-06	family.Rikenellaceae.id.967
rs10832801	C	A	-0.0534763	0.0122666	7.5e-06	family.Rikenellaceae.id.967
rs7832304	G	T	-0.0724262	0.016063	8.71e-06	family.Rikenellaceae.id.967
rs9389714	T	C	-0.0636841	0.0143416	8.79e-06	family.Rikenellaceae.id.967
rs6744030	T	C	0.0696747	0.0157103	9.32e-06	family.Rikenellaceae.id.967
rs55793120	C	T	0.13822	0.0266152	1.44e-07	family.Ruminococcaceae.id.2050
rs17376049	C	T	0.0848534	0.0172114	7.3e-07	family.Ruminococcaceae.id.2050
rs2113833	C	T	0.169146	0.0355009	1.14e-06	family.Ruminococcaceae.id.2050
rs56199908	C	T	-0.199327	0.0410444	1.66e-06	family.Ruminococcaceae.id.2050
rs1612733	C	T	0.108708	0.0238006	4.22e-06	family.Ruminococcaceae.id.2050
rs10093275	T	C	0.0534595	0.011677	5.35e-06	family.Ruminococcaceae.id.2050
rs2426816	A	T	-0.0480152	0.0106011	6.04e-06	family.Ruminococcaceae.id.2050
rs10166469	C	T	-0.053336	0.0120209	8.52e-06	family.Ruminococcaceae.id.2050
rs1158100	G	A	-0.0490539	0.0109865	8.61e-06	family.Ruminococcaceae.id.2050
rs3009418	A	C	0.0927607	0.0210123	8.69e-06	family.Ruminococcaceae.id.2050
rs499272	C	G	0.0706431	0.016046	9.29e-06	family.Ruminococcaceae.id.2050
rs76724913	G	T	0.0901053	0.0203104	9.6e-06	family.Ruminococcaceae.id.2050
rs11110281	C	T	-0.130554	0.0225943	1.4e-08	family.Streptococcaceae.id.1850
rs2952251	G	A	-0.0639298	0.0126525	3.72e-07	family.Streptococcaceae.id.1850
rs4968759	G	A	-0.0544035	0.0111271	8.92e-07	family.Streptococcaceae.id.1850
rs395407	C	G	-0.0826855	0.0172536	1.33e-06	family.Streptococcaceae.id.1850
rs72739637	G	A	0.0927983	0.0192021	1.82e-06	family.Streptococcaceae.id.1850
rs35344081	A	G	0.0609349	0.0129703	2.64e-06	family.Streptococcaceae.id.1850
rs76717940	A	T	0.150606	0.0334079	3.09e-06	family.Streptococcaceae.id.1850
rs77558518	G	A	-0.104239	0.022806	3.72e-06	family.Streptococcaceae.id.1850
rs10028567	T	C	-0.0934027	0.0190343	3.72e-06	family.Streptococcaceae.id.1850
rs2370083	T	G	-0.0842751	0.0184509	4.26e-06	family.Streptococcaceae.id.1850
rs9903102	A	C	-0.0693015	0.0154096	4.92e-06	family.Streptococcaceae.id.1850
rs16950051	G	A	0.107008	0.0236973	5.34e-06	family.Streptococcaceae.id.1850
rs7916711	G	A	0.0959639	0.021545	6.33e-06	family.Streptococcaceae.id.1850
rs6806351	C	T	-0.0619209	0.0135744	6.94e-06	family.Streptococcaceae.id.1850
rs957755	G	T	-0.0642449	0.0142702	7.42e-06	family.Streptococcaceae.id.1850
rs57646748	A	G	-0.088021	0.019876	7.88e-06	family.Streptococcaceae.id.1850
rs77968078	A	G	-0.0993013	0.0224788	7.93e-06	family.Streptococcaceae.id.1850
rs6563952	C	G	0.0801931	0.0178576	8.71e-06	family.Streptococcaceae.id.1850
rs28718126	G	A	0.109069	0.0246868	9.41e-06	family.Streptococcaceae.id.1850
rs12741784	T	C	-0.0621452	0.0119266	1.28e-07	family.Veillonellaceae.id.2172
rs79535861	C	A	0.100666	0.0207016	1.58e-06	family.Veillonellaceae.id.2172
rs111810795	T	C	-0.0867108	0.0180573	1.73e-06	family.Veillonellaceae.id.2172
rs12668619	G	A	0.055301	0.0117654	2.57e-06	family.Veillonellaceae.id.2172
rs4461038	G	A	-0.0554965	0.0119467	3.73e-06	family.Veillonellaceae.id.2172
rs4797169	C	T	0.0587799	0.0128297	4.49e-06	family.Veillonellaceae.id.2172
rs1442060	A	G	-0.0514024	0.0112125	4.51e-06	family.Veillonellaceae.id.2172
rs12186441	A	G	0.208096	0.0453999	4.53e-06	family.Veillonellaceae.id.2172
rs2175069	G	A	-0.0526752	0.0114886	4.64e-06	family.Veillonellaceae.id.2172
rs2585520	T	G	-0.0904972	0.0200428	5.27e-06	family.Veillonellaceae.id.2172
rs6909981	T	C	-0.0638697	0.0141765	5.48e-06	family.Veillonellaceae.id.2172
rs114889439	G	A	-0.253809	0.0539169	6.19e-06	family.Veillonellaceae.id.2172
rs61264131	C	A	0.202367	0.0464388	6.75e-06	family.Veillonellaceae.id.2172
rs75768969	G	C	-0.0703773	0.0156855	7.19e-06	family.Veillonellaceae.id.2172
rs1447205	C	G	-0.0520689	0.0115656	7.35e-06	family.Veillonellaceae.id.2172
rs4263802	A	G	0.050942	0.0114921	7.45e-06	family.Veillonellaceae.id.2172
rs2561116	G	T	-0.083617	0.0187159	7.89e-06	family.Veillonellaceae.id.2172
rs9345168	A	C	0.0509102	0.0113253	8.49e-06	family.Veillonellaceae.id.2172
rs6692542	G	A	0.0534397	0.0118254	8.68e-06	family.Veillonellaceae.id.2172
rs1693340	C	T	0.0818934	0.018245	9.25e-06	family.Veillonellaceae.id.2172
rs11700976	A	C	0.0503337	0.0113763	9.25e-06	family.Veillonellaceae.id.2172
rs11729256	C	T	0.0749798	0.0150177	6.73e-07	family.Verrucomicrobiaceae.id.4036
rs4936098	G	A	0.0648691	0.0135928	1.13e-06	family.Verrucomicrobiaceae.id.4036
rs74542928	C	T	0.112124	0.0236422	1.65e-06	family.Verrucomicrobiaceae.id.4036
rs12908520	A	G	0.0619104	0.0130946	2.15e-06	family.Verrucomicrobiaceae.id.4036
rs9349825	G	A	-0.0704354	0.0147128	2.51e-06	family.Verrucomicrobiaceae.id.4036
rs2602429	T	C	0.0745516	0.0156195	2.7e-06	family.Verrucomicrobiaceae.id.4036
rs4242783	A	G	0.0687992	0.0147694	2.75e-06	family.Verrucomicrobiaceae.id.4036
rs117107102	G	A	0.204683	0.0431573	2.92e-06	family.Verrucomicrobiaceae.id.4036
rs111862613	C	T	0.0907065	0.0196746	3.73e-06	family.Verrucomicrobiaceae.id.4036
rs11184341	C	G	0.0655301	0.014223	4.14e-06	family.Verrucomicrobiaceae.id.4036
rs3995795	T	C	0.064218	0.0140994	5.03e-06	family.Verrucomicrobiaceae.id.4036
rs61779207	A	G	-0.0758811	0.0167762	6.63e-06	family.Verrucomicrobiaceae.id.4036
rs941682	A	G	-0.0631526	0.0143767	9.58e-06	family.Verrucomicrobiaceae.id.4036
rs4396289	T	C	-0.152918	0.0288525	1.54e-07	family.Victivallaceae.id.2255
rs62570196	T	C	-0.246101	0.0483077	2.7e-07	family.Victivallaceae.id.2255
rs6545794	G	A	-0.197786	0.0410495	5.97e-07	family.Victivallaceae.id.2255
rs11764871	T	G	0.127099	0.025656	7.49e-07	family.Victivallaceae.id.2255
rs2546105	T	A	0.126643	0.0257111	1.03e-06	family.Victivallaceae.id.2255
rs2944282	C	T	-0.124197	0.0257026	1.57e-06	family.Victivallaceae.id.2255
rs1603450	C	T	-0.144369	0.0299873	2.28e-06	family.Victivallaceae.id.2255
rs7077363	A	G	0.148942	0.0318366	2.83e-06	family.Victivallaceae.id.2255
rs61702987	C	T	0.145501	0.0300007	3.08e-06	family.Victivallaceae.id.2255
rs67832247	T	C	-0.123489	0.0266695	3.24e-06	family.Victivallaceae.id.2255
rs11671100	C	A	-0.160034	0.0349472	4.08e-06	family.Victivallaceae.id.2255
rs34962571	C	A	-0.186945	0.0418412	6.25e-06	family.Victivallaceae.id.2255
rs7314815	A	G	0.101088	0.0225594	6.4e-06	family.Victivallaceae.id.2255
rs7627405	T	C	-0.134158	0.0301427	8.19e-06	family.Victivallaceae.id.2255
rs7860510	C	G	0.164855	0.0375128	9.6e-06	family.Victivallaceae.id.2255
rs6890185	C	T	0.113424	0.0233137	1.12e-06	genus..Clostridiuminnocuumgroup.id.14397
rs1948423	A	T	-0.108859	0.023425	3.49e-06	genus..Clostridiuminnocuumgroup.id.14397
rs1942371	A	G	-0.157938	0.034187	4.06e-06	genus..Clostridiuminnocuumgroup.id.14397
rs61267978	C	T	0.14708	0.0320875	5.59e-06	genus..Clostridiuminnocuumgroup.id.14397
rs10074000	C	T	-0.102648	0.0227508	7e-06	genus..Clostridiuminnocuumgroup.id.14397
rs4869133	A	G	-0.180591	0.0409505	7.24e-06	genus..Clostridiuminnocuumgroup.id.14397
rs71564433	A	T	-0.126746	0.0274657	7.8e-06	genus..Clostridiuminnocuumgroup.id.14397
rs6577484	A	G	0.160425	0.0360857	8.41e-06	genus..Clostridiuminnocuumgroup.id.14397
rs77845139	G	A	-0.114993	0.0257186	8.41e-06	genus..Clostridiuminnocuumgroup.id.14397
rs40656	T	C	0.142664	0.0311021	8.62e-06	genus..Clostridiuminnocuumgroup.id.14397
rs10506058	G	A	0.0997048	0.0221926	8.92e-06	genus..Clostridiuminnocuumgroup.id.14397
rs112617308	C	T	-0.170873	0.0362844	2.38e-06	genus..Eubacteriumbrachygroup.id.11296
rs4862235	A	G	0.104806	0.0225751	3.73e-06	genus..Eubacteriumbrachygroup.id.11296
rs62348779	C	T	-0.201481	0.043286	3.78e-06	genus..Eubacteriumbrachygroup.id.11296
rs2913110	T	C	0.105143	0.022942	4.56e-06	genus..Eubacteriumbrachygroup.id.11296
rs9613196	A	T	-0.238718	0.0528561	4.99e-06	genus..Eubacteriumbrachygroup.id.11296
rs1384962	G	A	0.120888	0.0266264	6.99e-06	genus..Eubacteriumbrachygroup.id.11296
rs720439	G	A	-0.111927	0.0251252	7.03e-06	genus..Eubacteriumbrachygroup.id.11296
rs6591893	A	G	0.108225	0.0240319	7.34e-06	genus..Eubacteriumbrachygroup.id.11296
rs13139592	C	T	-0.145997	0.0327192	7.97e-06	genus..Eubacteriumbrachygroup.id.11296
rs73199919	C	T	-0.236717	0.0531335	8.16e-06	genus..Eubacteriumbrachygroup.id.11296
rs12151423	G	A	0.101329	0.0227324	9.27e-06	genus..Eubacteriumbrachygroup.id.11296
rs17159861	T	C	0.0962228	0.0168388	1.04e-08	genus..Eubacteriumcoprostanoligenesgroup.id.11375
rs9648214	C	T	-0.0828719	0.016431	2.52e-07	genus..Eubacteriumcoprostanoligenesgroup.id.11375
rs4076415	G	T	0.0515152	0.0110294	1.99e-06	genus..Eubacteriumcoprostanoligenesgroup.id.11375
rs115325767	C	G	0.0783322	0.0174719	2.62e-06	genus..Eubacteriumcoprostanoligenesgroup.id.11375
rs73109678	A	G	-0.0796956	0.0172275	3.66e-06	genus..Eubacteriumcoprostanoligenesgroup.id.11375
rs6762473	A	C	0.0521584	0.0112353	4.26e-06	genus..Eubacteriumcoprostanoligenesgroup.id.11375
rs12906958	T	C	-0.0533159	0.0115935	4.35e-06	genus..Eubacteriumcoprostanoligenesgroup.id.11375
rs76898927	A	G	0.123055	0.0266375	4.79e-06	genus..Eubacteriumcoprostanoligenesgroup.id.11375
rs10444197	G	A	-0.0505823	0.0113455	5.98e-06	genus..Eubacteriumcoprostanoligenesgroup.id.11375
rs62024432	T	C	-0.0769698	0.0172101	7.5e-06	genus..Eubacteriumcoprostanoligenesgroup.id.11375
rs79895140	C	T	-0.0641017	0.0141153	8.62e-06	genus..Eubacteriumcoprostanoligenesgroup.id.11375
rs4717831	T	A	0.0786783	0.0174038	9.18e-06	genus..Eubacteriumcoprostanoligenesgroup.id.11375
rs11720857	T	C	0.0630776	0.0144485	9.26e-06	genus..Eubacteriumcoprostanoligenesgroup.id.11375
rs11052069	C	T	0.0477832	0.0107833	9.38e-06	genus..Eubacteriumcoprostanoligenesgroup.id.11375
rs2644213	A	G	0.0538845	0.0121245	9.86e-06	genus..Eubacteriumcoprostanoligenesgroup.id.11375
rs4583233	C	A	0.0670205	0.0128122	2.84e-07	genus..Eubacteriumeligensgroup.id.14372
rs265534	G	T	-0.0563756	0.0120127	2.27e-06	genus..Eubacteriumeligensgroup.id.14372
rs72839198	G	C	0.155659	0.0375612	3.14e-06	genus..Eubacteriumeligensgroup.id.14372
rs74606150	G	C	-0.196454	0.042565	4.25e-06	genus..Eubacteriumeligensgroup.id.14372
rs6923695	G	T	0.103268	0.0229524	4.87e-06	genus..Eubacteriumeligensgroup.id.14372
rs2200429	G	A	-0.0888825	0.0198479	5.3e-06	genus..Eubacteriumeligensgroup.id.14372
rs12719051	G	A	0.0916626	0.0208183	7.12e-06	genus..Eubacteriumeligensgroup.id.14372
rs4888188	G	T	-0.053328	0.0119126	7.74e-06	genus..Eubacteriumeligensgroup.id.14372
rs182318	A	G	-0.0824941	0.0195615	8.4e-06	genus..Eubacteriumeligensgroup.id.14372
rs56080211	T	C	0.123093	0.0282743	9.14e-06	genus..Eubacteriumeligensgroup.id.14372
rs158115	C	G	0.0915271	0.0190611	9.74e-06	genus..Eubacteriumeligensgroup.id.14372
rs3771393	T	C	0.130842	0.0266671	7.38e-07	genus..Eubacteriumfissicatenagroup.id.14373
rs2733072	A	G	0.109644	0.0228306	1.49e-06	genus..Eubacteriumfissicatenagroup.id.14373
rs11876297	C	T	0.131469	0.0281712	2.67e-06	genus..Eubacteriumfissicatenagroup.id.14373
rs7104872	A	G	0.138612	0.0291906	2.73e-06	genus..Eubacteriumfissicatenagroup.id.14373
rs151257695	G	A	0.20951	0.0454847	3.1e-06	genus..Eubacteriumfissicatenagroup.id.14373
rs11818408	A	G	0.10585	0.0237114	8.2e-06	genus..Eubacteriumfissicatenagroup.id.14373
rs10147907	G	T	0.172263	0.039601	8.27e-06	genus..Eubacteriumfissicatenagroup.id.14373
rs1768152	C	T	0.139489	0.0316186	8.7e-06	genus..Eubacteriumfissicatenagroup.id.14373
rs6934739	G	A	0.111463	0.0252788	9.75e-06	genus..Eubacteriumfissicatenagroup.id.14373
rs13116360	C	T	0.154124	0.0297185	2.94e-07	genus..Eubacteriumhalliigroup.id.11338
rs10798999	T	C	0.0601661	0.0126752	2.61e-06	genus..Eubacteriumhalliigroup.id.11338
rs60254196	G	A	-0.0522832	0.0111865	2.7e-06	genus..Eubacteriumhalliigroup.id.11338
rs949971	G	T	-0.0540164	0.0116101	3.29e-06	genus..Eubacteriumhalliigroup.id.11338
rs74018587	T	C	0.208943	0.043822	3.7e-06	genus..Eubacteriumhalliigroup.id.11338
rs10808115	C	A	-0.0504747	0.0109922	4.42e-06	genus..Eubacteriumhalliigroup.id.11338
rs28584818	G	A	0.126115	0.0268627	4.43e-06	genus..Eubacteriumhalliigroup.id.11338
rs6550770	C	T	-0.198087	0.0443545	4.82e-06	genus..Eubacteriumhalliigroup.id.11338
rs10501370	T	C	-0.115589	0.0252489	5.42e-06	genus..Eubacteriumhalliigroup.id.11338
rs138531890	G	A	0.153138	0.0349456	5.43e-06	genus..Eubacteriumhalliigroup.id.11338
rs117748144	C	T	-0.126582	0.028712	7.86e-06	genus..Eubacteriumhalliigroup.id.11338
rs78056098	T	G	-0.0507411	0.0113758	8.29e-06	genus..Eubacteriumhalliigroup.id.11338
rs630939	T	C	-0.0508914	0.0114352	9.16e-06	genus..Eubacteriumhalliigroup.id.11338
rs281379	G	A	-0.0499523	0.0112153	9.33e-06	genus..Eubacteriumhalliigroup.id.11338
rs17074066	C	T	-0.0813986	0.0189272	9.35e-06	genus..Eubacteriumhalliigroup.id.11338
rs17474256	A	G	0.0810805	0.0184573	9.45e-06	genus..Eubacteriumhalliigroup.id.11338
rs34297067	G	A	-0.186907	0.0341475	6.6e-08	genus..Eubacteriumnodatumgroup.id.11297
rs77910827	T	C	0.201788	0.0413568	9.05e-07	genus..Eubacteriumnodatumgroup.id.11297
rs61841040	T	G	0.160621	0.0341609	3.56e-06	genus..Eubacteriumnodatumgroup.id.11297
rs113893692	T	C	-0.185107	0.0403573	5.76e-06	genus..Eubacteriumnodatumgroup.id.11297
rs7880204	C	T	-0.125454	0.0275303	6.84e-06	genus..Eubacteriumnodatumgroup.id.11297
rs7827125	T	C	0.1223	0.0271331	7.17e-06	genus..Eubacteriumnodatumgroup.id.11297
rs9425984	C	T	-0.130234	0.0292347	7.21e-06	genus..Eubacteriumnodatumgroup.id.11297
rs6818880	G	A	-0.110081	0.0245964	7.83e-06	genus..Eubacteriumnodatumgroup.id.11297
rs11006576	G	A	-0.110167	0.024593	7.99e-06	genus..Eubacteriumnodatumgroup.id.11297
rs10458299	C	T	-0.187753	0.041969	8.37e-06	genus..Eubacteriumnodatumgroup.id.11297
rs10263623	T	C	0.193496	0.0439023	8.91e-06	genus..Eubacteriumnodatumgroup.id.11297
rs440215	T	C	0.0932766	0.0195294	1.65e-06	genus..Eubacteriumoxidoreducensgroup.id.11339
rs2973294	T	G	0.0923559	0.0195439	2.39e-06	genus..Eubacteriumoxidoreducensgroup.id.11339
rs34561138	A	G	0.216145	0.045992	2.51e-06	genus..Eubacteriumoxidoreducensgroup.id.11339
rs12423772	T	G	0.14098	0.0295029	2.63e-06	genus..Eubacteriumoxidoreducensgroup.id.11339
rs12129908	A	C	0.0893272	0.0198333	5.8e-06	genus..Eubacteriumoxidoreducensgroup.id.11339
rs1425962	C	G	0.0906104	0.0200612	7.32e-06	genus..Eubacteriumoxidoreducensgroup.id.11339
rs35398954	G	A	-0.0901402	0.0174602	5.4e-07	genus..Eubacteriumrectalegroup.id.14374
rs314726	C	T	0.0528824	0.0109486	1.38e-06	genus..Eubacteriumrectalegroup.id.14374
rs117151453	C	G	-0.113141	0.0243541	1.84e-06	genus..Eubacteriumrectalegroup.id.14374
rs10797540	G	A	0.0503179	0.0108389	3.53e-06	genus..Eubacteriumrectalegroup.id.14374
rs16960159	G	C	-0.156596	0.0336234	4.1e-06	genus..Eubacteriumrectalegroup.id.14374
rs10248854	A	C	-0.0527827	0.0113463	4.21e-06	genus..Eubacteriumrectalegroup.id.14374
rs59427698	G	A	-0.0576035	0.0130853	5.37e-06	genus..Eubacteriumrectalegroup.id.14374
rs10892089	G	C	-0.0635522	0.0140072	6.22e-06	genus..Eubacteriumrectalegroup.id.14374
rs2884897	G	A	-0.129364	0.0289021	6.44e-06	genus..Eubacteriumrectalegroup.id.14374
rs3980709	T	A	-0.0622701	0.0140572	6.86e-06	genus..Eubacteriumrectalegroup.id.14374
rs58498416	T	C	-0.0517316	0.0118196	9.68e-06	genus..Eubacteriumrectalegroup.id.14374
rs143694765	C	T	0.0870025	0.019779	9.75e-06	genus..Eubacteriumrectalegroup.id.14374
rs62547233	G	A	0.0536319	0.0120201	9.9e-06	genus..Eubacteriumrectalegroup.id.14374
rs2116427	G	A	0.0911461	0.0182353	4.67e-07	genus..Eubacteriumruminantiumgroup.id.11340
rs139749	T	C	-0.0845439	0.0171791	8.59e-07	genus..Eubacteriumruminantiumgroup.id.11340
rs2229917	G	A	0.153538	0.0323922	2.16e-06	genus..Eubacteriumruminantiumgroup.id.11340
rs16891896	A	G	-0.174787	0.0390573	2.38e-06	genus..Eubacteriumruminantiumgroup.id.11340
rs10131724	C	A	-0.199832	0.0414577	2.39e-06	genus..Eubacteriumruminantiumgroup.id.11340
rs72836424	T	C	-0.139825	0.030069	2.62e-06	genus..Eubacteriumruminantiumgroup.id.11340
rs7000472	G	A	-0.0762282	0.016523	4.07e-06	genus..Eubacteriumruminantiumgroup.id.11340
rs17519472	T	C	0.107804	0.0233984	4.7e-06	genus..Eubacteriumruminantiumgroup.id.11340
rs606117	G	A	0.0833243	0.018056	4.82e-06	genus..Eubacteriumruminantiumgroup.id.11340
rs57340348	C	T	-0.0979429	0.0212166	4.93e-06	genus..Eubacteriumruminantiumgroup.id.11340
rs73139629	C	A	-0.115098	0.0247909	5.36e-06	genus..Eubacteriumruminantiumgroup.id.11340
rs11637981	T	G	-0.073258	0.0160888	5.44e-06	genus..Eubacteriumruminantiumgroup.id.11340
rs112375806	A	T	0.143141	0.0293757	5.82e-06	genus..Eubacteriumruminantiumgroup.id.11340
rs2418654	T	C	-0.0748879	0.0165852	6.17e-06	genus..Eubacteriumruminantiumgroup.id.11340
rs6676699	T	G	-0.0888124	0.0196447	6.38e-06	genus..Eubacteriumruminantiumgroup.id.11340
rs10923018	A	G	0.0726438	0.0160924	6.8e-06	genus..Eubacteriumruminantiumgroup.id.11340
rs13025464	C	T	-0.0737077	0.0163786	6.97e-06	genus..Eubacteriumruminantiumgroup.id.11340
rs2817174	T	C	-0.0734306	0.0163687	7.87e-06	genus..Eubacteriumruminantiumgroup.id.11340
rs209813	A	G	-0.103488	0.0236391	9.23e-06	genus..Eubacteriumruminantiumgroup.id.11340
rs6048195	T	A	-0.0603594	0.011658	2.5e-07	genus..Eubacteriumventriosumgroup.id.11341
rs11617697	G	A	-0.143349	0.0286241	7.22e-07	genus..Eubacteriumventriosumgroup.id.11341
rs57199565	C	T	0.0783394	0.0160257	7.97e-07	genus..Eubacteriumventriosumgroup.id.11341
rs73615400	C	T	-0.0956303	0.0193428	9.54e-07	genus..Eubacteriumventriosumgroup.id.11341
rs16884680	T	G	-0.0906428	0.0191909	1.74e-06	genus..Eubacteriumventriosumgroup.id.11341
rs12964517	A	G	0.0587198	0.0123453	2.07e-06	genus..Eubacteriumventriosumgroup.id.11341
rs876734	T	C	-0.0618696	0.0132532	2.89e-06	genus..Eubacteriumventriosumgroup.id.11341
rs78250280	A	G	0.0749762	0.0164404	3.36e-06	genus..Eubacteriumventriosumgroup.id.11341
rs3809430	C	T	-0.0548171	0.0118426	3.55e-06	genus..Eubacteriumventriosumgroup.id.11341
rs73849225	C	T	0.0975711	0.0224388	5.21e-06	genus..Eubacteriumventriosumgroup.id.11341
rs35179274	T	C	-0.0627263	0.013786	5.76e-06	genus..Eubacteriumventriosumgroup.id.11341
rs66746423	T	C	0.0751501	0.0164978	6.11e-06	genus..Eubacteriumventriosumgroup.id.11341
rs72783037	A	C	0.0658926	0.0143747	6.55e-06	genus..Eubacteriumventriosumgroup.id.11341
rs6704822	G	A	0.0739179	0.0166705	6.62e-06	genus..Eubacteriumventriosumgroup.id.11341
rs66830358	A	T	0.0528752	0.0117972	6.87e-06	genus..Eubacteriumventriosumgroup.id.11341
rs9316536	G	T	-0.0817111	0.0183121	7.84e-06	genus..Eubacteriumventriosumgroup.id.11341
rs13082419	T	C	-0.0715522	0.016137	9.56e-06	genus..Eubacteriumventriosumgroup.id.11341
rs17830032	A	G	-0.160597	0.0310515	2.39e-07	genus..Eubacteriumxylanophilumgroup.id.14375
rs13239072	A	G	0.0687427	0.0142728	1.82e-06	genus..Eubacteriumxylanophilumgroup.id.14375
rs79582700	G	C	-0.0951677	0.0199969	2.41e-06	genus..Eubacteriumxylanophilumgroup.id.14375
rs10917203	C	A	0.0612633	0.0130917	3.15e-06	genus..Eubacteriumxylanophilumgroup.id.14375
rs112176119	T	C	-0.113455	0.0245762	3.33e-06	genus..Eubacteriumxylanophilumgroup.id.14375
rs1999224	T	G	-0.0949051	0.0203503	3.75e-06	genus..Eubacteriumxylanophilumgroup.id.14375
rs2213117	G	T	0.0877797	0.0189012	4.21e-06	genus..Eubacteriumxylanophilumgroup.id.14375
rs10140184	C	A	0.0576795	0.012599	4.96e-06	genus..Eubacteriumxylanophilumgroup.id.14375
rs12980122	G	C	-0.108274	0.0238257	5.02e-06	genus..Eubacteriumxylanophilumgroup.id.14375
rs2012708	G	A	0.0573202	0.0126905	6.53e-06	genus..Eubacteriumxylanophilumgroup.id.14375
rs4654122	G	C	0.0553508	0.0123588	7.2e-06	genus..Eubacteriumxylanophilumgroup.id.14375
rs75586835	G	A	-0.114498	0.0263455	9.39e-06	genus..Eubacteriumxylanophilumgroup.id.14375
rs2047242	G	A	-0.067603	0.0133738	2.46e-07	genus..Ruminococcusgauvreauiigroup.id.11342
rs71386687	G	T	0.121037	0.02386	2.91e-07	genus..Ruminococcusgauvreauiigroup.id.11342
rs9870933	G	A	0.0621643	0.0126072	8.49e-07	genus..Ruminococcusgauvreauiigroup.id.11342
rs1391597	T	C	0.0590284	0.0124874	1.86e-06	genus..Ruminococcusgauvreauiigroup.id.11342
rs289410	A	G	-0.0654926	0.0139101	2.27e-06	genus..Ruminococcusgauvreauiigroup.id.11342
rs10931481	A	G	0.0610096	0.0130484	3.38e-06	genus..Ruminococcusgauvreauiigroup.id.11342
rs12539819	T	C	0.110654	0.0240684	4.49e-06	genus..Ruminococcusgauvreauiigroup.id.11342
rs12079579	G	A	0.0955324	0.0213436	5.04e-06	genus..Ruminococcusgauvreauiigroup.id.11342
rs2105937	G	A	0.0580215	0.0127806	5.1e-06	genus..Ruminococcusgauvreauiigroup.id.11342
rs2166943	C	A	0.0566974	0.0123497	5.28e-06	genus..Ruminococcusgauvreauiigroup.id.11342
rs431418	G	A	-0.094737	0.0210157	5.54e-06	genus..Ruminococcusgauvreauiigroup.id.11342
rs13188803	A	T	0.0709419	0.0156855	7.28e-06	genus..Ruminococcusgauvreauiigroup.id.11342
rs73802842	A	C	0.0736808	0.0169665	7.48e-06	genus..Ruminococcusgauvreauiigroup.id.11342
rs13163520	A	G	-0.127377	0.0233883	5.61e-08	genus..Ruminococcusgnavusgroup.id.14376
rs2909242	A	C	-0.0909965	0.018351	7.41e-07	genus..Ruminococcusgnavusgroup.id.14376
rs9872758	C	T	0.0849233	0.0176643	1.66e-06	genus..Ruminococcusgnavusgroup.id.14376
rs3124783	G	A	-0.11599	0.0249099	2.67e-06	genus..Ruminococcusgnavusgroup.id.14376
rs934940	C	A	-0.105045	0.0229588	2.74e-06	genus..Ruminococcusgnavusgroup.id.14376
rs12136548	T	C	0.0901946	0.0196476	3.1e-06	genus..Ruminococcusgnavusgroup.id.14376
rs62167033	C	T	0.185289	0.0396295	3.5e-06	genus..Ruminococcusgnavusgroup.id.14376
rs11864644	C	T	-0.139804	0.0318253	5.01e-06	genus..Ruminococcusgnavusgroup.id.14376
rs78399089	C	T	0.144445	0.0326618	6.63e-06	genus..Ruminococcusgnavusgroup.id.14376
rs11597105	G	A	0.114673	0.0250653	6.95e-06	genus..Ruminococcusgnavusgroup.id.14376
rs12989336	A	G	-0.0846861	0.0187936	7.12e-06	genus..Ruminococcusgnavusgroup.id.14376
rs4388134	T	C	-0.0904997	0.0203544	9.12e-06	genus..Ruminococcusgnavusgroup.id.14376
rs35866622	C	T	-0.0612024	0.0109421	2.21e-08	genus..Ruminococcustorquesgroup.id.14377
rs773123	A	T	0.0824005	0.0173862	1.59e-06	genus..Ruminococcustorquesgroup.id.14377
rs10904297	G	A	-0.167804	0.0389812	2.69e-06	genus..Ruminococcustorquesgroup.id.14377
rs12434631	G	A	0.074697	0.0153401	2.77e-06	genus..Ruminococcustorquesgroup.id.14377
rs8080469	A	G	0.0490727	0.0107036	3.5e-06	genus..Ruminococcustorquesgroup.id.14377
rs73130967	T	A	0.0770375	0.0168264	3.71e-06	genus..Ruminococcustorquesgroup.id.14377
rs4073731	C	T	0.0651948	0.0142221	4.05e-06	genus..Ruminococcustorquesgroup.id.14377
rs60603763	G	C	0.124328	0.0275286	5.87e-06	genus..Ruminococcustorquesgroup.id.14377
rs77034621	G	T	-0.151553	0.0335878	6.07e-06	genus..Ruminococcustorquesgroup.id.14377
rs13154778	A	T	0.0563358	0.0129526	7.16e-06	genus..Ruminococcustorquesgroup.id.14377
rs158487	G	A	0.0531781	0.0116341	7.52e-06	genus..Ruminococcustorquesgroup.id.14377
rs1475330	C	T	0.0523492	0.01182	8.13e-06	genus..Ruminococcustorquesgroup.id.14377
rs10967781	A	C	0.0507994	0.0113322	8.37e-06	genus..Ruminococcustorquesgroup.id.14377
rs1972694	A	T	-0.0614094	0.0137321	8.93e-06	genus..Ruminococcustorquesgroup.id.14377
rs8141465	G	A	0.0480778	0.0107442	9.65e-06	genus..Ruminococcustorquesgroup.id.14377
rs34583783	T	G	0.126596	0.0268461	4.49e-06	genus.Actinomyces.id.423
rs4146653	A	G	0.0985224	0.0214182	4.5e-06	genus.Actinomyces.id.423
rs7915461	C	T	0.18776	0.0401636	5.92e-06	genus.Actinomyces.id.423
rs2715439	T	C	0.0746684	0.0164822	6.27e-06	genus.Actinomyces.id.423
rs35011108	G	A	0.232634	0.0512044	6.34e-06	genus.Actinomyces.id.423
rs4073240	A	G	0.0749687	0.0167368	7.94e-06	genus.Actinomyces.id.423
rs10787984	C	G	0.094316	0.0213513	9.62e-06	genus.Actinomyces.id.423
rs71315246	G	A	-0.0969809	0.021925	9.83e-06	genus.Actinomyces.id.423
rs7680684	T	C	-0.083381	0.0168901	9.77e-07	genus.Adlercreutzia.id.812
rs2147798	G	C	0.0922959	0.0192121	1.4e-06	genus.Adlercreutzia.id.812
rs80078995	T	A	-0.11324	0.0232586	1.57e-06	genus.Adlercreutzia.id.812
rs2717140	T	C	-0.119225	0.0251081	2.05e-06	genus.Adlercreutzia.id.812
rs9490822	T	C	-0.0734512	0.0155789	2.54e-06	genus.Adlercreutzia.id.812
rs12522517	T	A	-0.104884	0.0234695	4.41e-06	genus.Adlercreutzia.id.812
rs13231526	A	C	0.143237	0.0311654	4.81e-06	genus.Adlercreutzia.id.812
rs6664405	C	T	-0.0953084	0.0210752	5.23e-06	genus.Adlercreutzia.id.812
rs1046175	G	C	0.112758	0.0255994	6.36e-06	genus.Adlercreutzia.id.812
rs9915817	C	T	0.0749219	0.016833	8.22e-06	genus.Adlercreutzia.id.812
rs55719207	A	G	-0.0699243	0.0158036	9.61e-06	genus.Adlercreutzia.id.812
rs11604400	T	C	-0.102524	0.0234834	9.74e-06	genus.Adlercreutzia.id.812
rs11729256	C	T	0.0750473	0.0150184	6.58e-07	genus.Akkermansia.id.4037
rs4936098	G	A	0.0649225	0.0135934	1.1e-06	genus.Akkermansia.id.4037
rs74542928	C	T	0.112623	0.0236434	1.48e-06	genus.Akkermansia.id.4037
rs12908520	A	G	0.061772	0.0130954	2.26e-06	genus.Akkermansia.id.4037
rs9349825	G	A	-0.0703407	0.0147133	2.6e-06	genus.Akkermansia.id.4037
rs2602429	T	C	0.0745352	0.0156201	2.72e-06	genus.Akkermansia.id.4037
rs4242783	A	G	0.0685454	0.0147701	3e-06	genus.Akkermansia.id.4037
rs117107102	G	A	0.204406	0.0431629	3.01e-06	genus.Akkermansia.id.4037
rs111862613	C	T	0.0911199	0.0196748	3.39e-06	genus.Akkermansia.id.4037
rs11184341	C	G	0.0655855	0.0142236	4.06e-06	genus.Akkermansia.id.4037
rs3995795	T	C	0.0641175	0.0140999	5.22e-06	genus.Akkermansia.id.4037
rs61779207	A	G	-0.0760539	0.0167769	6.32e-06	genus.Akkermansia.id.4037
rs941682	A	G	-0.0632957	0.0143777	9.17e-06	genus.Akkermansia.id.4037
rs11769002	A	G	-0.0528793	0.0109389	1.45e-06	genus.Alistipes.id.968
rs67705352	G	T	-0.0532404	0.0110864	1.65e-06	genus.Alistipes.id.968
rs7129639	A	C	-0.0524955	0.0109584	1.78e-06	genus.Alistipes.id.968
rs1107244	A	G	0.0758558	0.0171182	3.59e-06	genus.Alistipes.id.968
rs67281112	C	G	0.0634575	0.0137846	3.92e-06	genus.Alistipes.id.968
rs8130320	G	A	-0.049002	0.010717	4.84e-06	genus.Alistipes.id.968
rs1689282	C	A	-0.0520061	0.0113942	5.28e-06	genus.Alistipes.id.968
rs34417064	G	A	-0.048202	0.0106868	7.01e-06	genus.Alistipes.id.968
rs2450745	C	A	-0.080524	0.0184702	7.12e-06	genus.Alistipes.id.968
rs4810359	G	A	-0.0652428	0.0146155	7.5e-06	genus.Alistipes.id.968
rs62576416	C	T	0.0492647	0.0109733	7.5e-06	genus.Alistipes.id.968
rs12990744	T	C	-0.0776618	0.0172986	8.21e-06	genus.Alistipes.id.968
rs2875322	C	T	-0.0580945	0.0131432	8.78e-06	genus.Alistipes.id.968
rs2290844	T	C	0.0813969	0.0191632	9.1e-06	genus.Alistipes.id.968
rs11958296	G	A	-0.0981222	0.0218272	9.3e-06	genus.Alistipes.id.968
rs602075	G	A	0.168974	0.0296976	3.57e-08	genus.Allisonella.id.2174
rs35778461	T	C	0.146679	0.0297186	1.21e-06	genus.Allisonella.id.2174
rs6742198	A	G	0.149152	0.0316484	3.35e-06	genus.Allisonella.id.2174
rs1901739	G	T	0.115769	0.0248626	3.59e-06	genus.Allisonella.id.2174
rs685403	C	G	-0.175203	0.0404474	4.88e-06	genus.Allisonella.id.2174
rs35110698	C	T	-0.146322	0.0320852	5.72e-06	genus.Allisonella.id.2174
rs76904847	A	G	0.148523	0.0334857	6.09e-06	genus.Allisonella.id.2174
rs7898615	G	T	0.167966	0.0373586	8.87e-06	genus.Allisonella.id.2174
rs594561	T	C	0.112231	0.0251681	9.41e-06	genus.Allisonella.id.2174
rs12675596	T	G	0.145669	0.0290678	9.64e-07	genus.Alloprevotella.id.961
rs4680035	G	A	-0.119599	0.0259446	4.99e-06	genus.Alloprevotella.id.961
rs58212166	G	A	-0.161506	0.0359102	7.94e-06	genus.Alloprevotella.id.961
rs2154444	G	T	0.138234	0.0308961	8.37e-06	genus.Alloprevotella.id.961
rs4364940	G	A	0.126418	0.0282207	8.58e-06	genus.Alloprevotella.id.961
rs34619204	A	G	-0.156037	0.0344392	8.84e-06	genus.Alloprevotella.id.961
rs17380632	T	A	0.125564	0.0280409	9.27e-06	genus.Alloprevotella.id.961
rs816292	C	T	-0.113003	0.02204	2.64e-07	genus.Anaerofilum.id.2053
rs79598899	T	C	0.182586	0.0357284	3.75e-07	genus.Anaerofilum.id.2053
rs712981	C	A	0.10076	0.0202902	6.83e-07	genus.Anaerofilum.id.2053
rs4506496	A	G	0.10309	0.0212861	1.49e-06	genus.Anaerofilum.id.2053
rs17105491	C	G	-0.193107	0.0411187	1.57e-06	genus.Anaerofilum.id.2053
rs10794359	C	T	-0.0953524	0.02006	2.23e-06	genus.Anaerofilum.id.2053
rs17096874	T	C	-0.126337	0.0268919	2.86e-06	genus.Anaerofilum.id.2053
rs1563175	C	A	0.0923834	0.0202157	5.54e-06	genus.Anaerofilum.id.2053
rs356049	A	G	0.132603	0.0289802	6.56e-06	genus.Anaerofilum.id.2053
rs17012738	G	T	0.0903417	0.0200239	7.24e-06	genus.Anaerofilum.id.2053
rs9299345	C	T	-0.1364	0.0302372	8.04e-06	genus.Anaerofilum.id.2053
rs4244069	A	G	-0.146775	0.0326594	9.81e-06	genus.Anaerofilum.id.2053
rs7193624	T	C	0.0750642	0.0150723	5.35e-07	genus.Anaerostipes.id.1991
rs62157625	C	T	0.088573	0.0185548	1.45e-06	genus.Anaerostipes.id.1991
rs62215703	A	G	0.0644965	0.0136702	1.98e-06	genus.Anaerostipes.id.1991
rs2804244	G	A	-0.053089	0.0110983	2.04e-06	genus.Anaerostipes.id.1991
rs3900776	A	G	-0.110013	0.0236302	2.75e-06	genus.Anaerostipes.id.1991
rs2396460	C	T	-0.0512653	0.0109555	2.91e-06	genus.Anaerostipes.id.1991
rs6854026	C	T	-0.0508482	0.0109075	3.2e-06	genus.Anaerostipes.id.1991
rs6726833	A	C	-0.0877497	0.0189408	3.32e-06	genus.Anaerostipes.id.1991
rs60983350	A	G	-0.0539901	0.0116575	4.42e-06	genus.Anaerostipes.id.1991
rs2014785	C	T	0.0515687	0.0112199	4.68e-06	genus.Anaerostipes.id.1991
rs78735375	C	A	-0.137429	0.0305304	5.33e-06	genus.Anaerostipes.id.1991
rs7823228	C	G	-0.0621085	0.0136614	5.84e-06	genus.Anaerostipes.id.1991
rs6474958	G	A	-0.0500065	0.0112001	6.74e-06	genus.Anaerostipes.id.1991
rs13376554	T	A	0.197389	0.0458642	7.72e-06	genus.Anaerostipes.id.1991
rs10502061	G	A	0.0835752	0.0192017	7.94e-06	genus.Anaerostipes.id.1991
rs6563550	C	T	0.0877135	0.0176745	2.35e-07	genus.Anaerotruncus.id.2054
rs8005030	T	C	0.0554447	0.0117854	2.28e-06	genus.Anaerotruncus.id.2054
rs4669806	T	G	0.0576389	0.0122994	2.42e-06	genus.Anaerotruncus.id.2054
rs9347879	C	T	0.050618	0.011049	4.22e-06	genus.Anaerotruncus.id.2054
rs1272208	T	G	-0.0611743	0.0129831	4.28e-06	genus.Anaerotruncus.id.2054
rs2704155	A	T	-0.106235	0.0234815	5.42e-06	genus.Anaerotruncus.id.2054
rs12056802	G	C	0.0774194	0.0177178	6.13e-06	genus.Anaerotruncus.id.2054
rs11018566	G	A	-0.156465	0.0366032	6.14e-06	genus.Anaerotruncus.id.2054
rs6494922	G	A	0.0903106	0.0202257	6.62e-06	genus.Anaerotruncus.id.2054
rs10150232	G	A	0.0567088	0.0124877	6.68e-06	genus.Anaerotruncus.id.2054
rs115414803	C	A	-0.144356	0.0317524	6.83e-06	genus.Anaerotruncus.id.2054
rs7675045	T	A	-0.0497815	0.0110573	6.92e-06	genus.Anaerotruncus.id.2054
rs1431492	T	C	-0.0654996	0.0146188	7.36e-06	genus.Anaerotruncus.id.2054
rs17734739	C	T	0.0660052	0.014908	7.43e-06	genus.Anaerotruncus.id.2054
rs7155595	A	C	0.0539336	0.0118903	7.55e-06	genus.Anaerotruncus.id.2054
rs34449434	C	A	-0.0497004	0.0113402	9.85e-06	genus.Anaerotruncus.id.2054
rs6795673	T	C	0.0538565	0.0105251	3.38e-07	genus.Bacteroides.id.918
rs66474973	T	G	0.0812515	0.0164479	6.81e-07	genus.Bacteroides.id.918
rs28757219	A	T	0.0818398	0.0170319	1.29e-06	genus.Bacteroides.id.918
rs11585893	G	A	-0.0740746	0.0147633	1.8e-06	genus.Bacteroides.id.918
rs9507307	T	C	0.0604456	0.0129128	2.13e-06	genus.Bacteroides.id.918
rs17619981	G	T	0.0880978	0.0187002	2.69e-06	genus.Bacteroides.id.918
rs495004	G	C	-0.0607475	0.0129865	3.42e-06	genus.Bacteroides.id.918
rs2023437	C	T	-0.0782324	0.0167634	5.02e-06	genus.Bacteroides.id.918
rs66710942	T	C	0.0488038	0.0107412	5.86e-06	genus.Bacteroides.id.918
rs1340391	C	T	-0.0592004	0.0132244	6.73e-06	genus.Bacteroides.id.918
rs13207588	G	A	-0.059205	0.0131195	7.49e-06	genus.Bacteroides.id.918
rs2366421	A	T	-0.0528153	0.0117124	7.65e-06	genus.Bacteroides.id.918
rs2276875	G	A	-0.0697176	0.0139537	4.65e-07	genus.Barnesiella.id.944
rs2428166	A	G	-0.165859	0.0337309	8.51e-07	genus.Barnesiella.id.944
rs60316894	T	C	-0.121478	0.025184	1.19e-06	genus.Barnesiella.id.944
rs13242616	C	T	-0.0583747	0.0123176	2.29e-06	genus.Barnesiella.id.944
rs35177866	G	A	0.0917125	0.0190133	2.95e-06	genus.Barnesiella.id.944
rs199035	A	G	0.0559495	0.0119716	3e-06	genus.Barnesiella.id.944
rs77455852	G	T	-0.0891491	0.0195601	3.16e-06	genus.Barnesiella.id.944
rs2057922	C	G	0.0915241	0.0194623	3.83e-06	genus.Barnesiella.id.944
rs79795328	G	A	-0.0818645	0.0176441	4.23e-06	genus.Barnesiella.id.944
rs62251337	G	A	-0.0690763	0.0149374	4.24e-06	genus.Barnesiella.id.944
rs12909713	T	C	-0.0550716	0.0120039	4.95e-06	genus.Barnesiella.id.944
rs28418786	G	C	-0.0791324	0.0174957	6.48e-06	genus.Barnesiella.id.944
rs72684847	C	T	-0.114369	0.0253873	6.76e-06	genus.Barnesiella.id.944
rs76181748	T	C	-0.0778559	0.017164	6.78e-06	genus.Barnesiella.id.944
rs113258194	G	A	0.098992	0.0214121	7.31e-06	genus.Barnesiella.id.944
rs28479800	T	A	-0.09152	0.0210002	7.93e-06	genus.Barnesiella.id.944
rs11155559	C	T	0.0956023	0.0212961	8.92e-06	genus.Barnesiella.id.944
rs182549	T	C	0.119703	0.0127294	1.28e-20	genus.Bifidobacterium.id.436
rs7570971	C	A	0.113335	0.0125748	2.01e-19	genus.Bifidobacterium.id.436
rs7322849	C	T	0.112428	0.0201813	1.08e-08	genus.Bifidobacterium.id.436
rs638382	C	T	-0.0650864	0.0123008	9.45e-08	genus.Bifidobacterium.id.436
rs1961273	T	C	0.0674036	0.0132319	3.51e-07	genus.Bifidobacterium.id.436
rs6430601	G	T	0.0796261	0.0170313	1.09e-06	genus.Bifidobacterium.id.436
rs1879087	T	C	0.105365	0.0240529	1.45e-06	genus.Bifidobacterium.id.436
rs10841473	C	G	-0.0624207	0.0129438	1.65e-06	genus.Bifidobacterium.id.436
rs4567981	A	T	0.0562084	0.0117923	1.93e-06	genus.Bifidobacterium.id.436
rs62181700	A	G	-0.0624643	0.0131205	2.17e-06	genus.Bifidobacterium.id.436
rs56108664	C	T	0.0729971	0.0157926	2.44e-06	genus.Bifidobacterium.id.436
rs857444	T	C	0.0558234	0.0121219	3.57e-06	genus.Bifidobacterium.id.436
rs76671854	G	C	-0.0846055	0.0184003	3.96e-06	genus.Bifidobacterium.id.436
rs13020688	A	G	0.0562696	0.0122617	4.07e-06	genus.Bifidobacterium.id.436
rs73797465	G	T	-0.0953566	0.0209236	4.38e-06	genus.Bifidobacterium.id.436
rs75344046	T	C	0.232354	0.0505979	4.86e-06	genus.Bifidobacterium.id.436
rs540489	G	T	-0.0637641	0.0138746	5.19e-06	genus.Bifidobacterium.id.436
rs12465599	G	A	0.0535787	0.0118217	6.27e-06	genus.Bifidobacterium.id.436
rs55888705	G	A	0.0546319	0.0121139	6.67e-06	genus.Bifidobacterium.id.436
rs2686790	C	T	0.070741	0.0157926	7.5e-06	genus.Bifidobacterium.id.436
rs12022129	A	G	0.0619356	0.0138937	8e-06	genus.Bifidobacterium.id.436
rs2491158	A	G	0.0712624	0.015983	8.05e-06	genus.Bifidobacterium.id.436
rs5746486	C	T	-0.0536216	0.0120801	9e-06	genus.Bifidobacterium.id.436
rs116261629	C	G	0.128112	0.0261358	8.62e-07	genus.Bilophila.id.3170
rs1571225	T	C	0.0826826	0.0170621	1.12e-06	genus.Bilophila.id.3170
rs7802841	A	C	0.0670097	0.0137701	1.77e-06	genus.Bilophila.id.3170
rs3827020	T	C	0.0766479	0.0160642	1.79e-06	genus.Bilophila.id.3170
rs6793291	A	C	0.112729	0.0241633	3.11e-06	genus.Bilophila.id.3170
rs1241171	A	G	-0.0692654	0.0150148	4.24e-06	genus.Bilophila.id.3170
rs542415	C	T	-0.0613623	0.0133436	4.71e-06	genus.Bilophila.id.3170
rs8013541	T	A	-0.0571991	0.0125673	5.48e-06	genus.Bilophila.id.3170
rs72676854	C	T	0.123209	0.026882	5.62e-06	genus.Bilophila.id.3170
rs2728491	T	G	-0.0627416	0.0139456	6.33e-06	genus.Bilophila.id.3170
rs4798126	A	G	0.073288	0.016799	7.15e-06	genus.Bilophila.id.3170
rs1917709	T	A	0.118509	0.026742	7.37e-06	genus.Bilophila.id.3170
rs11069458	C	T	-0.0680947	0.015503	7.72e-06	genus.Bilophila.id.3170
rs60178956	A	G	-0.0624818	0.0141485	8.06e-06	genus.Bilophila.id.3170
rs2713349	T	A	0.0617228	0.0140174	8.63e-06	genus.Bilophila.id.3170
rs9899990	G	A	-0.102702	0.0233878	9.07e-06	genus.Bilophila.id.3170
rs1969927	A	G	0.0564589	0.0126935	9.07e-06	genus.Bilophila.id.3170
rs67794373	T	C	0.0601709	0.0123443	1e-06	genus.Blautia.id.1992
rs11149971	T	C	0.117605	0.02339	1.04e-06	genus.Blautia.id.1992
rs12453000	T	C	0.0625335	0.0129987	1.26e-06	genus.Blautia.id.1992
rs72973581	G	A	0.125169	0.0265408	1.74e-06	genus.Blautia.id.1992
rs7860714	G	A	-0.0502178	0.0109853	4.09e-06	genus.Blautia.id.1992
rs682885	G	A	-0.0493376	0.0107359	4.49e-06	genus.Blautia.id.1992
rs4926264	C	T	0.0826207	0.0178239	5.1e-06	genus.Blautia.id.1992
rs115043014	A	G	-0.206605	0.043992	5.19e-06	genus.Blautia.id.1992
rs3005511	G	A	0.0501085	0.0110768	6.19e-06	genus.Blautia.id.1992
rs113271346	T	C	0.0782682	0.0172116	6.85e-06	genus.Blautia.id.1992
rs2788271	G	T	-0.0575596	0.0133492	7.16e-06	genus.Blautia.id.1992
rs16892041	C	T	-0.0622605	0.0141804	8.82e-06	genus.Blautia.id.1992
rs117001700	C	T	0.196414	0.0441122	8.84e-06	genus.Blautia.id.1992
rs56221232	C	T	0.0828027	0.0167401	7.62e-07	genus.Butyricicoccus.id.2055
rs2017189	T	G	-0.0506956	0.011024	3.87e-06	genus.Butyricicoccus.id.2055
rs7322368	C	T	0.0815733	0.0183167	5.52e-06	genus.Butyricicoccus.id.2055
rs12585793	C	T	-0.262206	0.0564729	5.79e-06	genus.Butyricicoccus.id.2055
rs62478070	G	T	0.224039	0.0494959	5.94e-06	genus.Butyricicoccus.id.2055
rs75238760	A	T	0.0619423	0.0139942	6.8e-06	genus.Butyricicoccus.id.2055
rs4962426	T	G	0.0614216	0.0135979	7.38e-06	genus.Butyricicoccus.id.2055
rs10084203	G	A	0.0549699	0.0123563	8.59e-06	genus.Butyricicoccus.id.2055
rs12034718	G	A	0.0701199	0.0158214	9.58e-06	genus.Butyricicoccus.id.2055
rs113054641	A	G	-0.144881	0.0274574	1.74e-07	genus.Butyricimonas.id.945
rs62390301	C	T	-0.0872983	0.0174893	7.42e-07	genus.Butyricimonas.id.945
rs2642760	C	G	0.0713357	0.0145396	8.58e-07	genus.Butyricimonas.id.945
rs7083431	C	A	0.0703539	0.0144439	8.85e-07	genus.Butyricimonas.id.945
rs782080	A	T	0.0653488	0.0137973	2.23e-06	genus.Butyricimonas.id.945
rs62130338	A	G	-0.0732608	0.0158324	3.9e-06	genus.Butyricimonas.id.945
rs78453362	G	A	-0.14948	0.0327073	4.06e-06	genus.Butyricimonas.id.945
rs9657374	T	C	0.0680719	0.0148172	4.5e-06	genus.Butyricimonas.id.945
rs1862649	A	G	0.113124	0.0248176	4.76e-06	genus.Butyricimonas.id.945
rs71428626	T	G	-0.133188	0.0289905	4.8e-06	genus.Butyricimonas.id.945
rs270727	C	G	-0.0694173	0.0150795	5.38e-06	genus.Butyricimonas.id.945
rs12458763	C	A	0.122037	0.0269587	6.37e-06	genus.Butyricimonas.id.945
rs11228830	G	A	0.135265	0.0298411	6.55e-06	genus.Butyricimonas.id.945
rs12304031	A	G	-0.086278	0.0196846	6.7e-06	genus.Butyricimonas.id.945
rs2114713	T	G	0.062721	0.0138998	6.88e-06	genus.Butyricimonas.id.945
rs1701950	C	G	-0.105056	0.0241047	7.68e-06	genus.Butyricimonas.id.945
rs326049	G	C	0.0759694	0.0167617	8.19e-06	genus.Butyricimonas.id.945
rs72814525	G	A	0.0664154	0.0149766	8.25e-06	genus.Butyricimonas.id.945
rs7752361	G	A	-0.11923	0.0239975	7.69e-07	genus.Butyrivibrio.id.1993
rs72723662	T	C	0.224078	0.0449336	7.86e-07	genus.Butyrivibrio.id.1993
rs16941336	T	C	0.127488	0.0267936	1.53e-06	genus.Butyrivibrio.id.1993
rs7412979	G	C	0.186779	0.0389112	1.71e-06	genus.Butyrivibrio.id.1993
rs4537857	C	T	-0.12459	0.0260992	1.8e-06	genus.Butyrivibrio.id.1993
rs11761679	C	T	0.154775	0.0321539	2.2e-06	genus.Butyrivibrio.id.1993
rs74622183	G	A	-0.201027	0.0428204	2.46e-06	genus.Butyrivibrio.id.1993
rs7763512	A	G	0.119846	0.0253367	3.11e-06	genus.Butyrivibrio.id.1993
rs17163238	A	G	0.140987	0.0309117	5.51e-06	genus.Butyrivibrio.id.1993
rs9349693	G	A	0.117973	0.0259861	5.55e-06	genus.Butyrivibrio.id.1993
rs486484	G	A	-0.108349	0.0240008	6.61e-06	genus.Butyrivibrio.id.1993
rs77356209	C	T	0.216874	0.0483299	6.66e-06	genus.Butyrivibrio.id.1993
rs142855850	G	A	0.205013	0.0457138	6.86e-06	genus.Butyrivibrio.id.1993
rs1007475	T	G	0.118065	0.0261271	7.92e-06	genus.Butyrivibrio.id.1993
rs4928024	G	A	-0.17471	0.0389333	8.19e-06	genus.Butyrivibrio.id.1993
rs16934069	C	T	-0.133784	0.0299444	8.86e-06	genus.Butyrivibrio.id.1993
rs61825792	C	T	0.112199	0.0231856	1.37e-06	genus.CandidatusSoleaferrea.id.11350
rs10108780	G	A	-0.092834	0.0199807	3.64e-06	genus.CandidatusSoleaferrea.id.11350
rs10090365	G	A	-0.0834413	0.0180989	4.17e-06	genus.CandidatusSoleaferrea.id.11350
rs11153159	C	G	-0.12805	0.0285446	4.42e-06	genus.CandidatusSoleaferrea.id.11350
rs36155147	T	C	0.104966	0.0240995	5.41e-06	genus.CandidatusSoleaferrea.id.11350
rs10809135	C	T	0.0834858	0.0182426	5.47e-06	genus.CandidatusSoleaferrea.id.11350
rs4678258	C	T	0.0986136	0.0215646	5.53e-06	genus.CandidatusSoleaferrea.id.11350
rs6494306	G	A	-0.0969304	0.0214221	5.8e-06	genus.CandidatusSoleaferrea.id.11350
rs9973954	G	A	0.0892075	0.0195401	5.95e-06	genus.CandidatusSoleaferrea.id.11350
rs12500231	T	A	0.0813853	0.0182696	7.68e-06	genus.CandidatusSoleaferrea.id.11350
rs6489992	G	A	-0.0840437	0.0187031	7.89e-06	genus.CandidatusSoleaferrea.id.11350
rs386526	G	C	0.0818459	0.0180086	8.33e-06	genus.CandidatusSoleaferrea.id.11350
rs6881988	C	G	-0.0819131	0.018185	9.23e-06	genus.CandidatusSoleaferrea.id.11350
rs7400877	C	T	-0.0951085	0.0212799	9.29e-06	genus.CandidatusSoleaferrea.id.11350
rs2193878	A	T	0.228255	0.0509241	9.46e-06	genus.CandidatusSoleaferrea.id.11350
rs830149	G	C	0.184647	0.0397237	9.58e-06	genus.CandidatusSoleaferrea.id.11350
rs12404911	T	C	0.140717	0.0304142	2.8e-06	genus.Catenibacterium.id.2153
rs212393	A	G	-0.135254	0.0286209	3.62e-06	genus.Catenibacterium.id.2153
rs77285108	A	G	-0.161826	0.0353447	3.63e-06	genus.Catenibacterium.id.2153
rs73128290	G	A	0.129726	0.0284563	4.29e-06	genus.Catenibacterium.id.2153
rs7742829	T	C	0.11411	0.0251099	5.61e-06	genus.Catenibacterium.id.2153
rs999354	A	T	0.0580248	0.0117185	7.01e-07	genus.ChristensenellaceaeR.7group.id.11283
rs62467127	T	C	0.114108	0.0251983	3.25e-06	genus.ChristensenellaceaeR.7group.id.11283
rs17081797	G	A	-0.0904325	0.0204253	3.34e-06	genus.ChristensenellaceaeR.7group.id.11283
rs892686	G	A	0.0514099	0.011136	3.97e-06	genus.ChristensenellaceaeR.7group.id.11283
rs78521377	T	C	0.124992	0.0274797	5.61e-06	genus.ChristensenellaceaeR.7group.id.11283
rs62132810	G	A	-0.0828853	0.0179623	5.67e-06	genus.ChristensenellaceaeR.7group.id.11283
rs10461257	G	A	-0.0551969	0.0122069	6.51e-06	genus.ChristensenellaceaeR.7group.id.11283
rs60954665	G	T	0.049815	0.0110787	7.13e-06	genus.ChristensenellaceaeR.7group.id.11283
rs73952017	T	C	-0.0862164	0.0194354	8.46e-06	genus.ChristensenellaceaeR.7group.id.11283
rs62190261	C	A	0.0958394	0.0214723	8.74e-06	genus.ChristensenellaceaeR.7group.id.11283
rs79150079	A	C	0.121547	0.0270977	9.42e-06	genus.ChristensenellaceaeR.7group.id.11283
rs550843	C	T	-0.0783246	0.0169209	2.05e-06	genus.Clostridiumsensustricto1.id.1873
rs2795528	A	G	-0.184315	0.0392204	2.72e-06	genus.Clostridiumsensustricto1.id.1873
rs2817172	T	C	0.058139	0.0124492	2.77e-06	genus.Clostridiumsensustricto1.id.1873
rs115807074	G	A	-0.22736	0.0492575	4.32e-06	genus.Clostridiumsensustricto1.id.1873
rs116847295	T	C	0.110021	0.0246032	4.58e-06	genus.Clostridiumsensustricto1.id.1873
rs12341505	A	G	0.0810718	0.0180121	4.82e-06	genus.Clostridiumsensustricto1.id.1873
rs12490337	G	C	-0.0616879	0.0137581	7.49e-06	genus.Clostridiumsensustricto1.id.1873
rs11264403	A	G	-0.139062	0.0334454	7.76e-06	genus.Clostridiumsensustricto1.id.1873
rs11586026	T	A	0.110967	0.0250498	8.85e-06	genus.Clostridiumsensustricto1.id.1873
rs9541268	A	C	0.09597	0.0197312	8.79e-07	genus.Collinsella.id.815
rs73052258	A	G	0.0930178	0.0202658	1.72e-06	genus.Collinsella.id.815
rs2671662	G	C	-0.0567751	0.011945	2.22e-06	genus.Collinsella.id.815
rs2103510	A	G	0.0786551	0.0168217	2.42e-06	genus.Collinsella.id.815
rs75672793	G	A	-0.108908	0.0240522	6.14e-06	genus.Collinsella.id.815
rs10890671	C	T	-0.0537401	0.0118848	6.52e-06	genus.Collinsella.id.815
rs1496626	C	T	-0.0722307	0.01616	6.78e-06	genus.Collinsella.id.815
rs62448871	A	C	-0.0540309	0.0120324	6.78e-06	genus.Collinsella.id.815
rs149807560	A	C	-0.104264	0.0235841	7.1e-06	genus.Collinsella.id.815
rs12921100	T	A	0.0563759	0.0127019	8.23e-06	genus.Collinsella.id.815
rs62102630	G	A	-0.0696299	0.0153325	8.31e-06	genus.Collinsella.id.815
rs59414781	G	C	0.0668866	0.0149773	9.15e-06	genus.Collinsella.id.815
rs11597285	T	G	-0.0537947	0.0120548	9.38e-06	genus.Collinsella.id.815
rs305411	G	A	0.129218	0.0264518	1.01e-06	genus.Coprobacter.id.949
rs213863	T	C	-0.0887412	0.0188377	2.35e-06	genus.Coprobacter.id.949
rs55672356	A	T	-0.193354	0.0413815	2.74e-06	genus.Coprobacter.id.949
rs3828477	T	G	-0.091218	0.019569	2.89e-06	genus.Coprobacter.id.949
rs143662916	T	C	0.253264	0.0540141	3.07e-06	genus.Coprobacter.id.949
rs72821405	C	T	-0.147365	0.0319978	4.76e-06	genus.Coprobacter.id.949
rs5011652	C	G	0.0899597	0.020001	5.51e-06	genus.Coprobacter.id.949
rs11532348	T	C	-0.103931	0.0226826	5.71e-06	genus.Coprobacter.id.949
rs74919520	A	G	0.125703	0.0276296	5.76e-06	genus.Coprobacter.id.949
rs12684609	C	T	0.100827	0.0220366	6.1e-06	genus.Coprobacter.id.949
rs189356	A	G	0.0781125	0.0171916	6.26e-06	genus.Coprobacter.id.949
rs12996055	C	A	0.0921817	0.0209405	8.08e-06	genus.Coprobacter.id.949
rs76001613	G	C	0.21591	0.0493019	9.13e-06	genus.Coprobacter.id.949
rs28402691	C	T	0.110695	0.0251199	9.56e-06	genus.Coprobacter.id.949
rs4277593	A	G	-0.0585649	0.0109914	1.14e-07	genus.Coprococcus1.id.11301
rs74101919	C	T	-0.0718989	0.0144651	1.03e-06	genus.Coprococcus1.id.11301
rs56405618	G	A	-0.08963	0.0186508	1.57e-06	genus.Coprococcus1.id.11301
rs1010560	A	C	0.0580232	0.0122722	1.96e-06	genus.Coprococcus1.id.11301
rs73031725	C	T	0.167591	0.0355224	1.98e-06	genus.Coprococcus1.id.11301
rs1576241	G	A	-0.0510343	0.0109535	3.33e-06	genus.Coprococcus1.id.11301
rs7784490	G	C	-0.0518543	0.0113136	4.55e-06	genus.Coprococcus1.id.11301
rs12794898	T	G	0.0903299	0.0197212	4.92e-06	genus.Coprococcus1.id.11301
rs2907920	G	A	0.0561173	0.0126824	7.65e-06	genus.Coprococcus1.id.11301
rs12886051	C	G	-0.0521782	0.0118051	8.01e-06	genus.Coprococcus1.id.11301
rs1762123	T	C	-0.0891532	0.0198554	8.01e-06	genus.Coprococcus1.id.11301
rs73167075	C	T	0.0573137	0.0127573	8.57e-06	genus.Coprococcus1.id.11301
rs946513	T	C	0.205899	0.0460018	8.62e-06	genus.Coprococcus1.id.11301
rs1519491	C	T	0.0499197	0.0113558	8.95e-06	genus.Coprococcus1.id.11301
rs59936925	T	A	0.117085	0.0233995	9.38e-07	genus.Coprococcus2.id.11302
rs6677933	T	C	-0.0804405	0.0164216	1.19e-06	genus.Coprococcus2.id.11302
rs1958519	A	T	0.0665288	0.0138558	1.58e-06	genus.Coprococcus2.id.11302
rs72680320	C	T	-0.0649382	0.013919	2.27e-06	genus.Coprococcus2.id.11302
rs2482516	T	C	0.0754415	0.0164619	4.72e-06	genus.Coprococcus2.id.11302
rs9426473	G	A	0.0727361	0.0161662	6.31e-06	genus.Coprococcus2.id.11302
rs61823518	C	A	-0.0955381	0.0215724	6.68e-06	genus.Coprococcus2.id.11302
rs10070053	G	A	0.0594312	0.0135375	7.65e-06	genus.Coprococcus2.id.11302
rs35890118	G	A	-0.066536	0.0147661	8.26e-06	genus.Coprococcus2.id.11302
rs10121347	G	C	0.0925805	0.0219459	8.31e-06	genus.Coprococcus2.id.11302
rs6894272	C	T	-0.113458	0.0253003	9.53e-06	genus.Coprococcus2.id.11302
rs12634070	C	T	0.0736486	0.0164921	9.95e-06	genus.Coprococcus2.id.11302
rs8100692	C	T	0.0577411	0.0113476	4.16e-07	genus.Coprococcus3.id.11303
rs62481985	C	G	-0.0582385	0.0115052	4.18e-07	genus.Coprococcus3.id.11303
rs178271	C	T	0.145257	0.0294239	7.81e-07	genus.Coprococcus3.id.11303
rs13394391	T	C	-0.0709302	0.0150918	2.2e-06	genus.Coprococcus3.id.11303
rs7521171	A	G	-0.0596434	0.0129279	4.32e-06	genus.Coprococcus3.id.11303
rs11080344	T	C	0.0516921	0.0113054	4.79e-06	genus.Coprococcus3.id.11303
rs4575475	A	G	0.0619514	0.0137787	7.04e-06	genus.Coprococcus3.id.11303
rs13247359	A	G	0.051211	0.0113031	7.33e-06	genus.Coprococcus3.id.11303
rs34731438	G	T	-0.0626607	0.0137305	7.71e-06	genus.Coprococcus3.id.11303
rs6994742	T	C	0.0551306	0.0123929	7.84e-06	genus.Coprococcus3.id.11303
rs10810043	G	A	0.0515518	0.0115923	9.27e-06	genus.Coprococcus3.id.11303
rs11077359	C	T	-0.0645443	0.0148833	9.64e-06	genus.Coprococcus3.id.11303
rs72731813	T	C	-0.147383	0.0293796	4.33e-07	genus.DefluviitaleaceaeUCG011.id.11287
rs4677103	G	A	0.0977912	0.0197263	9.6e-07	genus.DefluviitaleaceaeUCG011.id.11287
rs112893842	C	T	0.11381	0.0232806	1.45e-06	genus.DefluviitaleaceaeUCG011.id.11287
rs1582238	C	T	0.0805036	0.0167257	1.57e-06	genus.DefluviitaleaceaeUCG011.id.11287
rs55658617	C	T	0.174369	0.0362226	2.15e-06	genus.DefluviitaleaceaeUCG011.id.11287
rs9608282	G	T	0.142939	0.0299793	2.52e-06	genus.DefluviitaleaceaeUCG011.id.11287
rs9725395	G	A	-0.13834	0.029554	3.52e-06	genus.DefluviitaleaceaeUCG011.id.11287
rs12122999	T	G	-0.0827292	0.0181154	4.83e-06	genus.DefluviitaleaceaeUCG011.id.11287
rs4344384	T	G	0.0715978	0.0156309	4.83e-06	genus.DefluviitaleaceaeUCG011.id.11287
rs28696126	T	A	-0.106503	0.0238473	6.63e-06	genus.DefluviitaleaceaeUCG011.id.11287
rs2892880	A	G	0.0817755	0.0181686	6.83e-06	genus.DefluviitaleaceaeUCG011.id.11287
rs16863365	G	A	0.109402	0.0226964	1.79e-06	genus.Desulfovibrio.id.3173
rs2853179	T	C	0.0811971	0.0174234	2.42e-06	genus.Desulfovibrio.id.3173
rs11160353	A	T	-0.0691756	0.0147285	2.7e-06	genus.Desulfovibrio.id.3173
rs13066142	A	G	0.119141	0.0250891	3.79e-06	genus.Desulfovibrio.id.3173
rs6580353	C	T	0.0770979	0.0169735	4.94e-06	genus.Desulfovibrio.id.3173
rs4797774	A	G	0.212582	0.0470044	5.64e-06	genus.Desulfovibrio.id.3173
rs12031543	C	T	-0.127185	0.0281887	6.55e-06	genus.Desulfovibrio.id.3173
rs2590913	A	G	0.154496	0.0339396	6.65e-06	genus.Desulfovibrio.id.3173
rs1294544	C	A	0.0688782	0.0153635	7.78e-06	genus.Desulfovibrio.id.3173
rs72647089	G	T	-0.106594	0.0239337	8.3e-06	genus.Desulfovibrio.id.3173
rs2032031	G	A	-0.0654931	0.0148681	9.14e-06	genus.Desulfovibrio.id.3173
rs7729080	A	C	-0.070287	0.0157691	9.96e-06	genus.Desulfovibrio.id.3173
rs11166701	A	G	-0.0655301	0.013186	5.51e-07	genus.Dialister.id.2183
rs4753063	A	G	-0.0596297	0.0130052	4.86e-06	genus.Dialister.id.2183
rs517089	A	T	0.076227	0.0170411	5.14e-06	genus.Dialister.id.2183
rs4747450	A	C	0.0668509	0.0147685	5.84e-06	genus.Dialister.id.2183
rs11071887	C	T	0.0662403	0.0146315	5.91e-06	genus.Dialister.id.2183
rs2435610	C	A	0.0647131	0.0143314	5.93e-06	genus.Dialister.id.2183
rs10938938	A	G	-0.0773514	0.0170915	7.37e-06	genus.Dialister.id.2183
rs10138457	C	T	-0.113054	0.0261933	7.88e-06	genus.Dialister.id.2183
rs2314294	C	T	0.0865932	0.0193719	8.08e-06	genus.Dialister.id.2183
rs76680460	A	G	-0.161296	0.0364332	8.19e-06	genus.Dialister.id.2183
rs75416973	G	A	0.0727223	0.016451	9.46e-06	genus.Dialister.id.2183
rs764177	A	C	-0.0601454	0.0135366	9.61e-06	genus.Dialister.id.2183
rs62503162	G	A	-0.0974091	0.0194379	7.47e-07	genus.Dorea.id.1997
rs13279148	A	G	0.0715309	0.0150878	2.25e-06	genus.Dorea.id.1997
rs73729431	T	C	-0.13745	0.0299983	3.17e-06	genus.Dorea.id.1997
rs78772518	C	A	0.13826	0.0283609	3.38e-06	genus.Dorea.id.1997
rs4793307	T	C	0.0574165	0.0122472	4.01e-06	genus.Dorea.id.1997
rs1899291	T	C	0.0697217	0.0150285	4.57e-06	genus.Dorea.id.1997
rs3005511	G	A	0.0516127	0.0112852	5.29e-06	genus.Dorea.id.1997
rs12216169	A	T	0.0881722	0.0193683	5.33e-06	genus.Dorea.id.1997
rs62583469	A	T	-0.0634136	0.0142227	5.78e-06	genus.Dorea.id.1997
rs11150408	G	T	0.0488254	0.0109063	7.06e-06	genus.Dorea.id.1997
rs3752849	A	G	0.163846	0.036608	7.68e-06	genus.Dorea.id.1997
rs345219	G	T	-0.0497368	0.0112621	8.8e-06	genus.Dorea.id.1997
rs12537781	C	T	-0.055544	0.0125223	9.15e-06	genus.Dorea.id.1997
rs2240838	G	A	0.0980582	0.0197653	7.36e-07	genus.Eggerthella.id.819
rs112205261	C	T	-0.188618	0.0403613	3.35e-06	genus.Eggerthella.id.819
rs2223081	A	G	0.102572	0.0221108	3.89e-06	genus.Eggerthella.id.819
rs3851328	G	T	-0.107774	0.0236527	4.18e-06	genus.Eggerthella.id.819
rs76663501	T	C	0.175349	0.0378576	4.83e-06	genus.Eggerthella.id.819
rs1784446	A	G	0.0907728	0.0198096	5.23e-06	genus.Eggerthella.id.819
rs4985746	A	G	0.110522	0.0247653	5.71e-06	genus.Eggerthella.id.819
rs13070736	C	A	-0.121331	0.0272024	7.62e-06	genus.Eggerthella.id.819
rs6430926	T	C	0.0879736	0.0197127	8.37e-06	genus.Eggerthella.id.819
rs67490567	C	T	0.108495	0.0245457	8.94e-06	genus.Eggerthella.id.819
rs2877457	A	G	-0.093486	0.0210208	9.03e-06	genus.Eggerthella.id.819
rs12278566	A	T	-0.121065	0.0251658	1.65e-06	genus.Eisenbergiella.id.11304
rs2683098	T	C	0.107319	0.022515	2.24e-06	genus.Eisenbergiella.id.11304
rs3812426	A	G	0.106447	0.0224159	2.72e-06	genus.Eisenbergiella.id.11304
rs1508033	C	A	0.091546	0.0195787	3.23e-06	genus.Eisenbergiella.id.11304
rs4462860	A	G	0.0939071	0.0201104	4.16e-06	genus.Eisenbergiella.id.11304
rs11027642	T	C	0.129006	0.0284844	4.92e-06	genus.Eisenbergiella.id.11304
rs1553971	G	T	0.120965	0.0263054	5.27e-06	genus.Eisenbergiella.id.11304
rs11079158	C	T	0.100627	0.022546	7.35e-06	genus.Eisenbergiella.id.11304
rs13258851	G	A	0.137001	0.0302124	7.75e-06	genus.Eisenbergiella.id.11304
rs11938607	C	T	0.0978125	0.0216636	8.22e-06	genus.Eisenbergiella.id.11304
rs12257723	C	A	-0.0952742	0.0211569	8.85e-06	genus.Eisenbergiella.id.11304
rs12710729	A	C	0.0893384	0.0199069	9.84e-06	genus.Eisenbergiella.id.11304
rs11098863	A	T	-0.0966008	0.0162677	3.06e-09	genus.Enterorhabdus.id.820
rs7923280	T	A	0.0860019	0.0169148	5.24e-07	genus.Enterorhabdus.id.820
rs114731706	G	T	0.182308	0.0382298	2.17e-06	genus.Enterorhabdus.id.820
rs3017103	G	A	0.0980897	0.0208995	2.94e-06	genus.Enterorhabdus.id.820
rs424715	C	T	0.0818743	0.0174855	4.41e-06	genus.Enterorhabdus.id.820
rs73331712	C	T	0.26199	0.055123	4.85e-06	genus.Enterorhabdus.id.820
rs9470637	T	A	-0.0755513	0.0166263	5.7e-06	genus.Enterorhabdus.id.820
rs77655283	A	G	0.132988	0.0298306	5.88e-06	genus.Enterorhabdus.id.820
rs10098492	C	T	0.132323	0.0293688	6.41e-06	genus.Enterorhabdus.id.820
rs2051957	T	C	0.0843291	0.0189864	8.9e-06	genus.Enterorhabdus.id.820
rs7221249	G	A	0.0839861	0.0142741	4.31e-09	genus.Erysipelatoclostridium.id.11381
rs710230	C	T	0.143381	0.0281514	6.33e-07	genus.Erysipelatoclostridium.id.11381
rs4697572	G	A	-0.0810636	0.0163308	7.59e-07	genus.Erysipelatoclostridium.id.11381
rs58236560	T	G	-0.111157	0.0234426	2.16e-06	genus.Erysipelatoclostridium.id.11381
rs6474512	C	A	0.067015	0.0143201	3.02e-06	genus.Erysipelatoclostridium.id.11381
rs622418	G	A	-0.0668051	0.0143224	3.68e-06	genus.Erysipelatoclostridium.id.11381
rs340991	G	A	-0.0740482	0.0158891	3.75e-06	genus.Erysipelatoclostridium.id.11381
rs17804233	C	T	-0.0662914	0.0144203	4.59e-06	genus.Erysipelatoclostridium.id.11381
rs16936671	T	C	-0.0968026	0.0217883	6.04e-06	genus.Erysipelatoclostridium.id.11381
rs34528142	G	C	-0.0875551	0.0195556	6.13e-06	genus.Erysipelatoclostridium.id.11381
rs9590927	A	G	-0.0646003	0.0143479	6.39e-06	genus.Erysipelatoclostridium.id.11381
rs62060367	C	T	-0.0798013	0.0181358	6.7e-06	genus.Erysipelatoclostridium.id.11381
rs1434153	A	G	-0.0684526	0.0152443	6.85e-06	genus.Erysipelatoclostridium.id.11381
rs45480394	G	T	-0.0687134	0.0151835	7.66e-06	genus.Erysipelatoclostridium.id.11381
rs2901723	A	C	0.0641339	0.0144295	8.79e-06	genus.Erysipelatoclostridium.id.11381
rs61806970	T	C	0.142548	0.0320688	9.09e-06	genus.Erysipelatoclostridium.id.11381
rs3804326	G	A	0.14147	0.0336352	9.85e-06	genus.Erysipelatoclostridium.id.11381
rs76502207	C	T	0.144844	0.0289929	6.41e-07	genus.ErysipelotrichaceaeUCG003.id.11384
rs28568391	G	A	-0.0583911	0.0118741	6.42e-07	genus.ErysipelotrichaceaeUCG003.id.11384
rs10164067	G	T	-0.10326	0.0212405	1.13e-06	genus.ErysipelotrichaceaeUCG003.id.11384
rs2302840	C	T	-0.0871966	0.017687	1.29e-06	genus.ErysipelotrichaceaeUCG003.id.11384
rs11994308	T	C	0.115417	0.0242503	1.33e-06	genus.ErysipelotrichaceaeUCG003.id.11384
rs59068084	G	T	0.0564772	0.0120224	3.12e-06	genus.ErysipelotrichaceaeUCG003.id.11384
rs17798136	A	G	0.158818	0.0347674	3.24e-06	genus.ErysipelotrichaceaeUCG003.id.11384
rs62403464	C	T	-0.0731743	0.0156516	3.44e-06	genus.ErysipelotrichaceaeUCG003.id.11384
rs75949021	C	T	-0.169667	0.0374238	3.58e-06	genus.ErysipelotrichaceaeUCG003.id.11384
rs8053479	G	A	-0.0838212	0.0186509	5.83e-06	genus.ErysipelotrichaceaeUCG003.id.11384
rs4758231	T	G	-0.0551754	0.0122047	6.55e-06	genus.ErysipelotrichaceaeUCG003.id.11384
rs6875357	T	C	0.165673	0.0353831	6.7e-06	genus.ErysipelotrichaceaeUCG003.id.11384
rs11666127	G	A	-0.0719187	0.0161371	7.9e-06	genus.ErysipelotrichaceaeUCG003.id.11384
rs214586	C	T	-0.106455	0.024038	8.5e-06	genus.ErysipelotrichaceaeUCG003.id.11384
rs79396538	G	C	0.0848148	0.0191146	8.63e-06	genus.ErysipelotrichaceaeUCG003.id.11384
rs74988980	A	G	-0.133141	0.0348574	8.64e-06	genus.ErysipelotrichaceaeUCG003.id.11384
rs12251396	G	A	-0.0705399	0.0158766	9.52e-06	genus.ErysipelotrichaceaeUCG003.id.11384
rs73074432	T	C	0.072154	0.0164378	9.99e-06	genus.ErysipelotrichaceaeUCG003.id.11384
rs2267739	C	G	0.115505	0.0237628	1.42e-06	genus.Escherichia.Shigella.id.3504
rs73208162	G	A	-0.119296	0.024839	2.19e-06	genus.Escherichia.Shigella.id.3504
rs1154904	G	A	-0.0613376	0.0130644	3.04e-06	genus.Escherichia.Shigella.id.3504
rs113127095	G	A	0.151009	0.0323434	3.33e-06	genus.Escherichia.Shigella.id.3504
rs592299	C	T	-0.0592004	0.0129486	4.77e-06	genus.Escherichia.Shigella.id.3504
rs35555519	G	C	0.101976	0.0222883	4.92e-06	genus.Escherichia.Shigella.id.3504
rs113513883	G	A	0.172283	0.038041	5.28e-06	genus.Escherichia.Shigella.id.3504
rs11706043	A	T	0.075657	0.0164155	5.87e-06	genus.Escherichia.Shigella.id.3504
rs7502686	C	G	-0.136384	0.0302576	5.9e-06	genus.Escherichia.Shigella.id.3504
rs4731451	A	G	-0.0609885	0.0135157	7.47e-06	genus.Escherichia.Shigella.id.3504
rs118526	A	C	-0.0594401	0.013598	8e-06	genus.Escherichia.Shigella.id.3504
rs112767262	C	T	0.0732963	0.0163589	8.21e-06	genus.Escherichia.Shigella.id.3504
rs2798105	G	A	-0.100851	0.0222045	8.25e-06	genus.Escherichia.Shigella.id.3504
rs117092367	T	A	0.117362	0.0264533	9.65e-06	genus.Escherichia.Shigella.id.3504
rs57024273	C	T	0.0626172	0.0139919	9.7e-06	genus.Escherichia.Shigella.id.3504
rs12320842	G	C	0.094833	0.0163962	7.57e-09	genus.Faecalibacterium.id.2057
rs1271565	T	C	-0.0576251	0.0119649	1.3e-06	genus.Faecalibacterium.id.2057
rs6910935	G	A	0.134864	0.0277032	1.38e-06	genus.Faecalibacterium.id.2057
rs75499067	T	C	0.227585	0.0465522	1.76e-06	genus.Faecalibacterium.id.2057
rs28376661	G	C	0.0504817	0.0109368	3.66e-06	genus.Faecalibacterium.id.2057
rs9536330	C	T	-0.048317	0.010797	5.33e-06	genus.Faecalibacterium.id.2057
rs114946999	T	C	-0.0861565	0.01896	5.7e-06	genus.Faecalibacterium.id.2057
rs11776390	C	T	-0.078354	0.017183	6.4e-06	genus.Faecalibacterium.id.2057
rs10927394	T	G	-0.232262	0.0512364	7.02e-06	genus.Faecalibacterium.id.2057
rs2835874	C	T	-0.0866356	0.0196496	7.54e-06	genus.Faecalibacterium.id.2057
rs79656633	C	T	0.145631	0.0323019	8.14e-06	genus.Faecalibacterium.id.2057
rs12753492	C	A	0.0641305	0.0149933	8.8e-06	genus.Faecalibacterium.id.2057
rs61875484	G	C	0.0817953	0.018369	9.18e-06	genus.Faecalibacterium.id.2057
rs9852893	G	C	0.0657834	0.0129056	3.88e-07	genus.FamilyXIIIAD3011group.id.11293
rs62200412	T	C	-0.0800851	0.0163834	5.8e-07	genus.FamilyXIIIAD3011group.id.11293
rs16840310	G	A	-0.0608052	0.0122149	6.75e-07	genus.FamilyXIIIAD3011group.id.11293
rs72730932	A	C	-0.0899559	0.0177107	6.89e-07	genus.FamilyXIIIAD3011group.id.11293
rs12812672	C	T	-0.096065	0.020828	2.56e-06	genus.FamilyXIIIAD3011group.id.11293
rs62029761	G	A	0.128753	0.0276002	3.89e-06	genus.FamilyXIIIAD3011group.id.11293
rs16940167	T	C	0.0732552	0.0159898	3.91e-06	genus.FamilyXIIIAD3011group.id.11293
rs17156849	A	G	-0.112891	0.0245292	4.19e-06	genus.FamilyXIIIAD3011group.id.11293
rs11126423	T	C	0.0904399	0.0196301	5.91e-06	genus.FamilyXIIIAD3011group.id.11293
rs12911842	T	A	-0.0811976	0.0183335	6.91e-06	genus.FamilyXIIIAD3011group.id.11293
rs149302	C	T	-0.0645635	0.0143225	7.48e-06	genus.FamilyXIIIAD3011group.id.11293
rs739451	T	C	0.0649589	0.0147534	7.88e-06	genus.FamilyXIIIAD3011group.id.11293
rs9837139	G	A	0.10752	0.0240482	8.71e-06	genus.FamilyXIIIAD3011group.id.11293
rs9276029	G	A	-0.0811384	0.0185669	8.93e-06	genus.FamilyXIIIAD3011group.id.11293
rs11736617	A	G	-0.0759493	0.0172101	9.02e-06	genus.FamilyXIIIAD3011group.id.11293
rs12049454	C	T	-0.0647298	0.0134065	1.17e-06	genus.FamilyXIIIUCG001.id.11294
rs1426266	C	T	-0.0665521	0.0137151	1.25e-06	genus.FamilyXIIIUCG001.id.11294
rs116979587	A	T	-0.121679	0.0260821	3.05e-06	genus.FamilyXIIIUCG001.id.11294
rs7119679	A	G	-0.0809085	0.0174782	3.52e-06	genus.FamilyXIIIUCG001.id.11294
rs76463770	G	A	0.19313	0.0419866	3.77e-06	genus.FamilyXIIIUCG001.id.11294
rs62414802	T	C	-0.0611904	0.013457	4.29e-06	genus.FamilyXIIIUCG001.id.11294
rs3842897	A	G	-0.112639	0.0242751	5.2e-06	genus.FamilyXIIIUCG001.id.11294
rs2276529	G	C	-0.0759406	0.0165099	5.36e-06	genus.FamilyXIIIUCG001.id.11294
rs112362903	G	A	-0.149047	0.0333271	7.88e-06	genus.FamilyXIIIUCG001.id.11294
rs8076666	G	A	0.088655	0.0198094	8.02e-06	genus.FamilyXIIIUCG001.id.11294
rs12030302	G	A	-0.0692276	0.0137467	5.61e-07	genus.Flavonifractor.id.2059
rs806808	C	T	0.0667272	0.0136557	1.18e-06	genus.Flavonifractor.id.2059
rs34066017	G	A	0.0764294	0.0159789	1.52e-06	genus.Flavonifractor.id.2059
rs11811696	C	T	-0.116063	0.0241012	2.07e-06	genus.Flavonifractor.id.2059
rs4949766	C	T	-0.0687466	0.0151661	4.83e-06	genus.Flavonifractor.id.2059
rs11642826	C	G	0.14686	0.0325191	6.65e-06	genus.Flavonifractor.id.2059
rs798674	C	G	0.0637125	0.0141608	7.02e-06	genus.Flavonifractor.id.2059
rs114873521	T	C	-0.130067	0.0294087	7.13e-06	genus.Flavonifractor.id.2059
rs6761463	C	G	-0.083392	0.0184596	8.11e-06	genus.Flavonifractor.id.2059
rs12038887	G	C	0.0942719	0.0211646	9.37e-06	genus.Flavonifractor.id.2059
rs4378146	C	A	-0.0616691	0.0125259	7.2e-07	genus.Fusicatenibacter.id.11305
rs704418	C	T	0.0739124	0.0151073	7.77e-07	genus.Fusicatenibacter.id.11305
rs2132128	A	G	-0.0771914	0.0160344	1.08e-06	genus.Fusicatenibacter.id.11305
rs62353480	G	A	-0.0701397	0.0145589	1.57e-06	genus.Fusicatenibacter.id.11305
rs2025938	A	G	-0.0967298	0.0205426	2.99e-06	genus.Fusicatenibacter.id.11305
rs3303	C	T	-0.0953657	0.020407	3.94e-06	genus.Fusicatenibacter.id.11305
rs2039204	A	T	-0.0497414	0.0107941	3.94e-06	genus.Fusicatenibacter.id.11305
rs62187631	C	T	-0.0710571	0.015924	4.55e-06	genus.Fusicatenibacter.id.11305
rs8063430	C	T	-0.104026	0.022217	4.93e-06	genus.Fusicatenibacter.id.11305
rs1864685	C	A	-0.0494799	0.0108105	4.96e-06	genus.Fusicatenibacter.id.11305
rs7069626	C	T	0.0509014	0.0111381	5.42e-06	genus.Fusicatenibacter.id.11305
rs60254196	G	A	-0.0492427	0.0109365	5.47e-06	genus.Fusicatenibacter.id.11305
rs167879	T	C	-0.0659543	0.0148763	5.87e-06	genus.Fusicatenibacter.id.11305
rs6515626	A	G	0.141575	0.0313559	7.29e-06	genus.Fusicatenibacter.id.11305
rs9905659	A	G	-0.061617	0.0136576	7.31e-06	genus.Fusicatenibacter.id.11305
rs10439674	G	A	-0.0572129	0.0130007	7.68e-06	genus.Fusicatenibacter.id.11305
rs8028026	G	A	-0.0792146	0.0180505	8.06e-06	genus.Fusicatenibacter.id.11305
rs73103914	G	A	-0.0597324	0.0134458	8.3e-06	genus.Fusicatenibacter.id.11305
rs792108	C	T	-0.0508345	0.0113843	8.5e-06	genus.Fusicatenibacter.id.11305
rs206581	G	A	-0.0568339	0.0127894	8.96e-06	genus.Fusicatenibacter.id.11305
rs76287110	T	A	-0.242965	0.0466177	1.67e-07	genus.Gordonibacter.id.821
rs7294633	T	C	0.12867	0.0249946	3.44e-07	genus.Gordonibacter.id.821
rs7220558	T	A	0.116884	0.0234834	6.71e-07	genus.Gordonibacter.id.821
rs72714787	A	C	0.181405	0.0377102	1.43e-06	genus.Gordonibacter.id.821
rs322296	A	G	0.17869	0.037722	4.02e-06	genus.Gordonibacter.id.821
rs16955299	A	G	-0.196423	0.0433538	6.37e-06	genus.Gordonibacter.id.821
rs71545975	G	A	-0.153972	0.0338918	7.04e-06	genus.Gordonibacter.id.821
rs3765837	G	T	-0.190729	0.0433608	7.17e-06	genus.Gordonibacter.id.821
rs768830	A	G	0.149852	0.0333315	7.76e-06	genus.Gordonibacter.id.821
rs72939513	G	A	-0.21399	0.0490592	7.98e-06	genus.Gordonibacter.id.821
rs35042269	A	C	-0.180293	0.0403296	8.11e-06	genus.Gordonibacter.id.821
rs61934597	T	C	-0.172495	0.0388567	8.37e-06	genus.Gordonibacter.id.821
rs13412653	C	A	0.107597	0.0239228	8.61e-06	genus.Gordonibacter.id.821
rs4596722	G	A	0.102908	0.0231571	9.06e-06	genus.Gordonibacter.id.821
rs117347059	C	G	-0.128261	0.0285123	9.17e-06	genus.Gordonibacter.id.821
rs9382510	T	C	-0.093521	0.0172649	7.12e-08	genus.Haemophilus.id.3698
rs12191680	G	C	0.106544	0.0200323	1.47e-07	genus.Haemophilus.id.3698
rs111582866	A	G	-0.124265	0.026016	1.27e-06	genus.Haemophilus.id.3698
rs9328464	C	T	0.0723095	0.0148799	1.42e-06	genus.Haemophilus.id.3698
rs78909003	C	T	-0.246256	0.0503924	1.67e-06	genus.Haemophilus.id.3698
rs76022354	T	C	0.244638	0.0505504	1.83e-06	genus.Haemophilus.id.3698
rs35509	A	G	0.128249	0.0268779	2.01e-06	genus.Haemophilus.id.3698
rs9895850	C	T	-0.192957	0.0416755	2.14e-06	genus.Haemophilus.id.3698
rs9574096	T	A	-0.0736375	0.0155227	2.18e-06	genus.Haemophilus.id.3698
rs4822728	C	T	0.0705861	0.0151388	3.48e-06	genus.Haemophilus.id.3698
rs10781340	A	G	0.0948915	0.0203221	4.32e-06	genus.Haemophilus.id.3698
rs56310940	C	G	-0.108393	0.0247052	7.23e-06	genus.Haemophilus.id.3698
rs10840326	G	C	-0.0677384	0.0151463	7.37e-06	genus.Haemophilus.id.3698
rs12876183	A	T	0.0749201	0.016711	9.62e-06	genus.Haemophilus.id.3698
rs761624	G	C	0.0959801	0.0179537	1.38e-07	genus.Holdemanella.id.11393
rs607782	C	T	-0.0854214	0.0172515	7.19e-07	genus.Holdemanella.id.11393
rs73011279	C	T	-0.0961669	0.0199336	1.36e-06	genus.Holdemanella.id.11393
rs75764681	C	T	-0.283103	0.0598999	1.94e-06	genus.Holdemanella.id.11393
rs4541991	C	T	-0.0927334	0.0194435	2.1e-06	genus.Holdemanella.id.11393
rs8113760	A	G	0.078999	0.01734	4.62e-06	genus.Holdemanella.id.11393
rs12513188	A	G	0.0903906	0.0195276	4.65e-06	genus.Holdemanella.id.11393
rs34187114	A	C	-0.104505	0.022601	5.13e-06	genus.Holdemanella.id.11393
rs1830029	G	C	-0.0954096	0.021093	5.35e-06	genus.Holdemanella.id.11393
rs62113381	C	T	-0.105447	0.0232029	5.54e-06	genus.Holdemanella.id.11393
rs35228298	A	G	0.0934832	0.0202886	7.3e-06	genus.Holdemanella.id.11393
rs1926302	A	G	-0.107972	0.0231421	7.5e-06	genus.Holdemanella.id.11393
rs17586763	C	T	-0.227285	0.0510135	7.72e-06	genus.Holdemanella.id.11393
rs12415649	C	G	0.0839384	0.0190567	7.88e-06	genus.Holdemanella.id.11393
rs1867876	C	T	0.0842919	0.0162192	2.74e-07	genus.Holdemania.id.2157
rs9500080	T	C	0.0926764	0.0178886	4.09e-07	genus.Holdemania.id.2157
rs6133067	C	T	0.0910829	0.0178561	5.17e-07	genus.Holdemania.id.2157
rs77293403	G	A	0.164556	0.0341775	1.77e-06	genus.Holdemania.id.2157
rs116500994	T	G	-0.13755	0.0293386	2.34e-06	genus.Holdemania.id.2157
rs150096134	A	T	0.162139	0.0332089	2.38e-06	genus.Holdemania.id.2157
rs41438744	G	C	-0.12487	0.027013	2.44e-06	genus.Holdemania.id.2157
rs111745969	G	A	0.120677	0.0265781	3.71e-06	genus.Holdemania.id.2157
rs55888180	G	C	0.128671	0.0282795	5.89e-06	genus.Holdemania.id.2157
rs9529719	C	T	0.074038	0.0160494	5.97e-06	genus.Holdemania.id.2157
rs80149660	T	C	-0.232987	0.0519183	6.04e-06	genus.Holdemania.id.2157
rs11080063	A	G	-0.0665238	0.0149837	6.67e-06	genus.Holdemania.id.2157
rs4146507	T	C	0.079488	0.0177002	7.23e-06	genus.Holdemania.id.2157
rs73139538	A	G	-0.148594	0.0327469	7.77e-06	genus.Holdemania.id.2157
rs967319	C	T	0.0788638	0.0176744	8.38e-06	genus.Holdemania.id.2157
rs10885477	C	T	-0.135137	0.0301894	8.6e-06	genus.Holdemania.id.2157
rs113593397	G	A	-0.128935	0.0282526	9.36e-06	genus.Holdemania.id.2157
rs12701617	G	A	-0.0660617	0.0149427	9.52e-06	genus.Holdemania.id.2157
rs901099	G	T	-0.12718	0.0250924	6.53e-07	genus.Howardella.id.2000
rs17167098	A	G	-0.169366	0.0352068	1.12e-06	genus.Howardella.id.2000
rs1484873	G	A	-0.227831	0.046335	2.56e-06	genus.Howardella.id.2000
rs609430	G	T	-0.112045	0.0239328	3.34e-06	genus.Howardella.id.2000
rs672217	A	G	0.164146	0.0349993	3.52e-06	genus.Howardella.id.2000
rs12452946	G	A	-0.105833	0.0228941	3.8e-06	genus.Howardella.id.2000
rs61771805	T	A	-0.136779	0.0296811	4.03e-06	genus.Howardella.id.2000
rs36081916	C	T	-0.18123	0.0402987	4.7e-06	genus.Howardella.id.2000
rs10048062	T	C	-0.147352	0.0336531	8.59e-06	genus.Howardella.id.2000
rs3791893	G	A	0.147035	0.034023	9.5e-06	genus.Howardella.id.2000
rs2154047	A	C	-0.192557	0.0420093	9.97e-06	genus.Howardella.id.2000
rs13128780	C	T	-0.149725	0.0312777	1.75e-06	genus.Hungatella.id.11306
rs72759041	T	G	-0.126025	0.0282242	3.86e-06	genus.Hungatella.id.11306
rs17092615	A	G	0.152235	0.0337867	7.38e-06	genus.Hungatella.id.11306
rs10044993	A	C	0.139547	0.0316748	8.07e-06	genus.Hungatella.id.11306
rs13249325	G	T	-0.100023	0.0225883	9.69e-06	genus.Hungatella.id.11306
rs10805326	A	G	0.0775151	0.0139665	3.55e-08	genus.Intestinibacter.id.11345
rs4327025	A	G	-0.0810346	0.0154397	1.64e-07	genus.Intestinibacter.id.11345
rs16938435	C	T	-0.112189	0.0235439	1.8e-06	genus.Intestinibacter.id.11345
rs478972	C	T	-0.142681	0.0297116	1.82e-06	genus.Intestinibacter.id.11345
rs118030283	A	G	-0.151829	0.0324471	2.67e-06	genus.Intestinibacter.id.11345
rs6875660	T	C	0.0890455	0.0193905	3.06e-06	genus.Intestinibacter.id.11345
rs2702387	G	A	0.0608559	0.0132145	4.26e-06	genus.Intestinibacter.id.11345
rs11109097	T	C	0.0624272	0.0138539	5.49e-06	genus.Intestinibacter.id.11345
rs447950	G	A	0.0628342	0.0136652	5.64e-06	genus.Intestinibacter.id.11345
rs9348442	T	C	0.099082	0.0221625	6.26e-06	genus.Intestinibacter.id.11345
rs6062862	G	A	0.0924508	0.0204658	6.68e-06	genus.Intestinibacter.id.11345
rs2098844	T	C	-0.0575295	0.0128416	6.79e-06	genus.Intestinibacter.id.11345
rs62430350	C	T	0.151096	0.0351476	6.84e-06	genus.Intestinibacter.id.11345
rs893394	A	G	0.0583322	0.0130729	7.85e-06	genus.Intestinibacter.id.11345
rs68093214	T	C	0.0662258	0.0149877	9.26e-06	genus.Intestinibacter.id.11345
rs12226153	G	A	-0.151142	0.0306922	5.12e-07	genus.Intestinimonas.id.2062
rs11258178	G	A	0.0660742	0.0134139	6.98e-07	genus.Intestinimonas.id.2062
rs716604	G	A	0.0818068	0.0165992	8.57e-07	genus.Intestinimonas.id.2062
rs4784055	C	T	-0.175324	0.038599	8.72e-07	genus.Intestinimonas.id.2062
rs2930225	T	G	0.0729524	0.0152948	1.35e-06	genus.Intestinimonas.id.2062
rs2731794	T	C	0.120632	0.0257529	1.92e-06	genus.Intestinimonas.id.2062
rs10262702	C	T	0.0918017	0.0194885	2.06e-06	genus.Intestinimonas.id.2062
rs12566247	A	T	0.0637084	0.0135355	2.19e-06	genus.Intestinimonas.id.2062
rs62240188	A	G	0.130074	0.0267179	2.2e-06	genus.Intestinimonas.id.2062
rs7170984	C	T	-0.0658116	0.0140767	2.98e-06	genus.Intestinimonas.id.2062
rs1859797	A	G	0.060368	0.0131793	4.12e-06	genus.Intestinimonas.id.2062
rs11928843	A	G	-0.0607331	0.0132035	4.21e-06	genus.Intestinimonas.id.2062
rs72982915	T	C	0.183158	0.0402743	4.91e-06	genus.Intestinimonas.id.2062
rs17067892	T	C	0.107194	0.0250013	6.38e-06	genus.Intestinimonas.id.2062
rs994794	C	G	-0.141905	0.0315074	7.31e-06	genus.Intestinimonas.id.2062
rs4113676	C	A	-0.218507	0.0490152	7.42e-06	genus.Intestinimonas.id.2062
rs2276760	G	A	-0.0685233	0.0152546	7.84e-06	genus.Intestinimonas.id.2062
rs6934519	T	C	0.0692373	0.0151154	8.57e-06	genus.Intestinimonas.id.2062
rs62427239	A	C	0.162658	0.0367647	9.41e-06	genus.Intestinimonas.id.2062
rs1000888	G	C	-0.0585038	0.013219	9.71e-06	genus.Intestinimonas.id.2062
rs6112314	C	A	-0.0561715	0.0108174	2.43e-07	genus.Lachnoclostridium.id.11308
rs62285313	G	A	0.0864203	0.0181565	1.58e-06	genus.Lachnoclostridium.id.11308
rs615997	C	T	0.0511752	0.0106491	2.03e-06	genus.Lachnoclostridium.id.11308
rs61915992	T	A	0.0803876	0.0172209	2.67e-06	genus.Lachnoclostridium.id.11308
rs78068103	G	A	0.0886199	0.0194248	3.67e-06	genus.Lachnoclostridium.id.11308
rs789029	T	C	-0.0641289	0.0137974	3.75e-06	genus.Lachnoclostridium.id.11308
rs4738679	A	G	-0.0520267	0.011404	4.42e-06	genus.Lachnoclostridium.id.11308
rs72829893	T	G	0.117472	0.0268103	5.58e-06	genus.Lachnoclostridium.id.11308
rs1997204	C	T	-0.108075	0.0242022	5.97e-06	genus.Lachnoclostridium.id.11308
rs1031599	T	G	-0.078627	0.0175644	6.31e-06	genus.Lachnoclostridium.id.11308
rs3821998	A	C	-0.0864066	0.0192519	6.72e-06	genus.Lachnoclostridium.id.11308
rs2385421	G	A	0.0746186	0.0180734	7.14e-06	genus.Lachnoclostridium.id.11308
rs62028349	C	G	0.0469989	0.0105971	9.17e-06	genus.Lachnoclostridium.id.11308
rs12566975	C	T	-0.0468097	0.0105787	9.57e-06	genus.Lachnoclostridium.id.11308
rs1528479	A	G	-0.0497798	0.0111919	9.64e-06	genus.Lachnoclostridium.id.11308
rs13157098	G	A	-0.0768058	0.0155312	5.99e-07	genus.Lachnospira.id.2004
rs4923324	A	G	-0.0617321	0.0133387	2.44e-06	genus.Lachnospira.id.2004
rs4686798	C	T	0.0531826	0.0113747	2.74e-06	genus.Lachnospira.id.2004
rs56791201	C	T	0.051823	0.0110697	2.93e-06	genus.Lachnospira.id.2004
rs2326833	G	C	-0.078495	0.017109	4.6e-06	genus.Lachnospira.id.2004
rs159484	A	G	0.0794668	0.0176999	6.68e-06	genus.Lachnospira.id.2004
rs2520509	G	A	0.0519063	0.011578	7.42e-06	genus.Lachnospira.id.2004
rs7249113	A	G	0.0679483	0.0133496	3.72e-07	genus.LachnospiraceaeFCS020group.id.11314
rs9788306	T	C	-0.062804	0.0130744	1.39e-06	genus.LachnospiraceaeFCS020group.id.11314
rs1363769	C	T	-0.200628	0.0449372	1.58e-06	genus.LachnospiraceaeFCS020group.id.11314
rs72793667	G	A	-0.116881	0.0246589	1.63e-06	genus.LachnospiraceaeFCS020group.id.11314
rs12078956	G	C	0.106101	0.0222904	2.15e-06	genus.LachnospiraceaeFCS020group.id.11314
rs62140927	T	C	0.0613709	0.0131055	2.38e-06	genus.LachnospiraceaeFCS020group.id.11314
rs113859143	C	G	-0.108906	0.0242055	2.55e-06	genus.LachnospiraceaeFCS020group.id.11314
rs35035870	C	T	-0.190615	0.0414403	2.62e-06	genus.LachnospiraceaeFCS020group.id.11314
rs10093861	A	G	-0.0568869	0.0121152	3.06e-06	genus.LachnospiraceaeFCS020group.id.11314
rs369444	G	C	0.125481	0.0259008	3.15e-06	genus.LachnospiraceaeFCS020group.id.11314
rs2862811	C	T	0.0564927	0.0121736	3.92e-06	genus.LachnospiraceaeFCS020group.id.11314
rs9919338	C	G	-0.0553339	0.0120621	4.91e-06	genus.LachnospiraceaeFCS020group.id.11314
rs2322265	T	C	-0.0666305	0.0141577	5.21e-06	genus.LachnospiraceaeFCS020group.id.11314
rs1254846	A	G	0.105963	0.0232501	5.6e-06	genus.LachnospiraceaeFCS020group.id.11314
rs3999074	T	G	-0.0550587	0.0121847	6.55e-06	genus.LachnospiraceaeFCS020group.id.11314
rs9308097	G	A	0.055381	0.0123659	7.47e-06	genus.LachnospiraceaeFCS020group.id.11314
rs4452603	G	T	0.0604208	0.0135965	8.98e-06	genus.LachnospiraceaeFCS020group.id.11314
rs6116753	A	G	0.0994748	0.0209139	2.92e-06	genus.LachnospiraceaeNC2004group.id.11316
rs12127733	A	G	0.115182	0.0246006	3.11e-06	genus.LachnospiraceaeNC2004group.id.11316
rs3756315	G	A	-0.0883469	0.0188397	3.33e-06	genus.LachnospiraceaeNC2004group.id.11316
rs1331592	G	C	0.0948806	0.0208369	5.34e-06	genus.LachnospiraceaeNC2004group.id.11316
rs17067076	A	G	-0.154631	0.0352194	5.61e-06	genus.LachnospiraceaeNC2004group.id.11316
rs12863463	A	G	-0.156365	0.0345372	6.04e-06	genus.LachnospiraceaeNC2004group.id.11316
rs1928659	C	T	0.102522	0.0226445	6.17e-06	genus.LachnospiraceaeNC2004group.id.11316
rs1929743	C	T	0.0837206	0.0190318	9.06e-06	genus.LachnospiraceaeNC2004group.id.11316
rs117467633	C	T	-0.169687	0.0383169	9.13e-06	genus.LachnospiraceaeNC2004group.id.11316
rs12208226	A	C	-0.154739	0.0340372	9.75e-06	genus.LachnospiraceaeNC2004group.id.11316
rs9932954	G	A	-0.0561864	0.0115984	1.25e-06	genus.LachnospiraceaeND3007group.id.11317
rs13110238	G	C	-0.0636978	0.0142041	4.48e-06	genus.LachnospiraceaeND3007group.id.11317
rs2861203	A	G	0.0572304	0.0127279	7.37e-06	genus.LachnospiraceaeND3007group.id.11317
rs72776675	C	T	-0.0647067	0.014797	8.72e-06	genus.LachnospiraceaeND3007group.id.11317
rs12362320	C	G	0.0573168	0.0115466	8.04e-07	genus.LachnospiraceaeNK4A136group.id.11319
rs954878	G	A	-0.0520656	0.0109082	1.78e-06	genus.LachnospiraceaeNK4A136group.id.11319
rs160061	G	A	0.0513831	0.0108094	2.12e-06	genus.LachnospiraceaeNK4A136group.id.11319
rs68104925	C	T	-0.0549104	0.0115385	2.37e-06	genus.LachnospiraceaeNK4A136group.id.11319
rs7616165	T	G	-0.230542	0.0483465	2.77e-06	genus.LachnospiraceaeNK4A136group.id.11319
rs76193507	G	A	-0.22973	0.0499776	2.93e-06	genus.LachnospiraceaeNK4A136group.id.11319
rs7832116	G	A	-0.0714756	0.0151703	3.57e-06	genus.LachnospiraceaeNK4A136group.id.11319
rs73044693	G	A	-0.10758	0.0229884	3.57e-06	genus.LachnospiraceaeNK4A136group.id.11319
rs11263806	G	A	-0.0524615	0.0116758	5.07e-06	genus.LachnospiraceaeNK4A136group.id.11319
rs7073658	G	T	-0.0499621	0.0109693	5.27e-06	genus.LachnospiraceaeNK4A136group.id.11319
rs2880566	C	T	0.0599578	0.0134693	5.61e-06	genus.LachnospiraceaeNK4A136group.id.11319
rs12611395	G	A	-0.0902532	0.0199652	5.83e-06	genus.LachnospiraceaeNK4A136group.id.11319
rs4955932	C	T	-0.0492283	0.0109388	7.05e-06	genus.LachnospiraceaeNK4A136group.id.11319
rs10952110	T	G	0.0487709	0.0109614	9.08e-06	genus.LachnospiraceaeNK4A136group.id.11319
rs28540839	C	A	0.0508285	0.0110591	9.34e-06	genus.LachnospiraceaeNK4A136group.id.11319
rs59805249	C	T	0.0936162	0.0207982	9.45e-06	genus.LachnospiraceaeNK4A136group.id.11319
rs437876	C	T	0.0784637	0.0144768	7.17e-08	genus.LachnospiraceaeUCG001.id.11321
rs985416	T	C	0.0970258	0.0181807	1.46e-07	genus.LachnospiraceaeUCG001.id.11321
rs2050911	A	G	0.0751466	0.0153934	1.11e-06	genus.LachnospiraceaeUCG001.id.11321
rs10815577	G	C	-0.0683706	0.0143691	1.72e-06	genus.LachnospiraceaeUCG001.id.11321
rs573933	C	T	-0.107898	0.0232346	3.11e-06	genus.LachnospiraceaeUCG001.id.11321
rs74034332	A	G	0.168045	0.0382637	3.33e-06	genus.LachnospiraceaeUCG001.id.11321
rs78848836	G	A	-0.118868	0.0259753	3.38e-06	genus.LachnospiraceaeUCG001.id.11321
rs9403580	T	C	0.107801	0.0229777	3.47e-06	genus.LachnospiraceaeUCG001.id.11321
rs62496417	G	T	-0.0748504	0.0165681	5.88e-06	genus.LachnospiraceaeUCG001.id.11321
rs4981345	C	T	-0.0681973	0.0149831	6.09e-06	genus.LachnospiraceaeUCG001.id.11321
rs12131224	T	C	0.117095	0.02591	7.4e-06	genus.LachnospiraceaeUCG001.id.11321
rs2371284	C	T	-0.0761893	0.0170127	7.56e-06	genus.LachnospiraceaeUCG001.id.11321
rs8104225	G	A	0.0892098	0.0197665	8.04e-06	genus.LachnospiraceaeUCG001.id.11321
rs79476906	A	T	-0.087088	0.0197008	8.27e-06	genus.LachnospiraceaeUCG001.id.11321
rs7213933	A	T	-0.0816269	0.01838	9.02e-06	genus.LachnospiraceaeUCG001.id.11321
rs7341608	C	T	-0.0784757	0.0177648	9.48e-06	genus.LachnospiraceaeUCG001.id.11321
rs12747809	A	G	-0.062197	0.0125685	8.65e-07	genus.LachnospiraceaeUCG004.id.11324
rs2882478	A	G	-0.0577091	0.0118338	1.21e-06	genus.LachnospiraceaeUCG004.id.11324
rs12673420	A	G	0.0554351	0.0118375	2.98e-06	genus.LachnospiraceaeUCG004.id.11324
rs12894272	G	A	0.0579792	0.0125229	4.34e-06	genus.LachnospiraceaeUCG004.id.11324
rs11128180	G	A	0.0648288	0.0140126	4.52e-06	genus.LachnospiraceaeUCG004.id.11324
rs2444793	T	C	-0.0542433	0.0118188	4.77e-06	genus.LachnospiraceaeUCG004.id.11324
rs35182105	G	A	-0.109724	0.024221	4.87e-06	genus.LachnospiraceaeUCG004.id.11324
rs6656451	T	C	-0.05436	0.011947	5.57e-06	genus.LachnospiraceaeUCG004.id.11324
rs7629954	G	A	0.108441	0.023825	5.77e-06	genus.LachnospiraceaeUCG004.id.11324
rs233486	G	A	-0.0799088	0.017766	6.28e-06	genus.LachnospiraceaeUCG004.id.11324
rs2726805	G	A	0.0548397	0.0120844	6.3e-06	genus.LachnospiraceaeUCG004.id.11324
rs12202257	A	G	-0.0550876	0.0124186	7.03e-06	genus.LachnospiraceaeUCG004.id.11324
rs12072562	C	T	0.133104	0.0303566	7.07e-06	genus.LachnospiraceaeUCG004.id.11324
rs2706242	C	G	-0.0901399	0.0199712	9.84e-06	genus.LachnospiraceaeUCG004.id.11324
rs62256516	A	G	0.0592366	0.0132222	9.85e-06	genus.LachnospiraceaeUCG004.id.11324
rs10793103	T	C	0.0974344	0.0181279	9.35e-08	genus.LachnospiraceaeUCG008.id.11328
rs9873555	C	G	-0.121162	0.0233467	2.41e-07	genus.LachnospiraceaeUCG008.id.11328
rs67078837	C	T	-0.0845848	0.0170693	7.68e-07	genus.LachnospiraceaeUCG008.id.11328
rs10741777	C	T	-0.0973842	0.0194791	7.69e-07	genus.LachnospiraceaeUCG008.id.11328
rs10801803	A	G	-0.117029	0.0243085	1.4e-06	genus.LachnospiraceaeUCG008.id.11328
rs62277846	T	C	0.102292	0.0212319	1.59e-06	genus.LachnospiraceaeUCG008.id.11328
rs955844	C	A	0.112064	0.0228369	1.81e-06	genus.LachnospiraceaeUCG008.id.11328
rs13024781	C	T	-0.0798769	0.0168846	2.29e-06	genus.LachnospiraceaeUCG008.id.11328
rs11236216	C	T	0.083842	0.0176709	2.35e-06	genus.LachnospiraceaeUCG008.id.11328
rs57091572	G	A	-0.110443	0.0235801	2.86e-06	genus.LachnospiraceaeUCG008.id.11328
rs10751237	C	A	-0.082075	0.0174377	3.17e-06	genus.LachnospiraceaeUCG008.id.11328
rs61944774	G	A	0.179838	0.0393797	6.34e-06	genus.LachnospiraceaeUCG008.id.11328
rs57254474	A	G	0.0886511	0.0199045	6.92e-06	genus.LachnospiraceaeUCG008.id.11328
rs75356640	A	G	0.136523	0.0303128	9.83e-06	genus.LachnospiraceaeUCG008.id.11328
rs11192447	G	A	0.126592	0.024345	4.69e-07	genus.LachnospiraceaeUCG010.id.11330
rs9981767	C	A	0.0655062	0.0131994	9.96e-07	genus.LachnospiraceaeUCG010.id.11330
rs72761829	T	A	0.111884	0.0238893	2.58e-06	genus.LachnospiraceaeUCG010.id.11330
rs12346653	T	C	0.0657686	0.0139569	2.7e-06	genus.LachnospiraceaeUCG010.id.11330
rs74315802	T	G	0.0867262	0.0183477	3.19e-06	genus.LachnospiraceaeUCG010.id.11330
rs10414815	C	T	0.10453	0.0230253	4.24e-06	genus.LachnospiraceaeUCG010.id.11330
rs72894957	A	G	0.222263	0.0486425	5.68e-06	genus.LachnospiraceaeUCG010.id.11330
rs336138	T	G	0.0779543	0.0171865	7.48e-06	genus.LachnospiraceaeUCG010.id.11330
rs4576377	C	A	-0.0572001	0.0127043	7.63e-06	genus.LachnospiraceaeUCG010.id.11330
rs17730011	A	G	-0.0702357	0.015706	7.85e-06	genus.LachnospiraceaeUCG010.id.11330
rs1408275	T	A	-0.0615563	0.0138733	8.05e-06	genus.LachnospiraceaeUCG010.id.11330
rs2153460	T	A	-0.0684038	0.0156562	9.17e-06	genus.LachnospiraceaeUCG010.id.11330
rs2833528	T	C	-0.0562148	0.0127763	9.92e-06	genus.LachnospiraceaeUCG010.id.11330
rs921925	C	A	0.0985077	0.0203229	9.72e-07	genus.Lactobacillus.id.1837
rs16861661	A	G	-0.183147	0.038148	1.28e-06	genus.Lactobacillus.id.1837
rs328312	A	T	0.0815092	0.0169441	1.41e-06	genus.Lactobacillus.id.1837
rs11674854	T	C	-0.0852686	0.0176504	1.59e-06	genus.Lactobacillus.id.1837
rs62314653	A	C	0.187692	0.0394585	2.24e-06	genus.Lactobacillus.id.1837
rs7399658	A	G	-0.107134	0.0221883	3.12e-06	genus.Lactobacillus.id.1837
rs6092149	T	A	-0.0801344	0.017149	3.29e-06	genus.Lactobacillus.id.1837
rs768253	G	T	-0.079195	0.0171791	4.25e-06	genus.Lactobacillus.id.1837
rs1530559	A	G	0.0804001	0.0178207	4.93e-06	genus.Lactobacillus.id.1837
rs75127669	A	C	0.139784	0.0310414	6.83e-06	genus.Lactobacillus.id.1837
rs77478751	G	A	-0.219886	0.0475759	7.33e-06	genus.Lactobacillus.id.1837
rs12693845	T	C	-0.0805447	0.0177429	8.96e-06	genus.Lactobacillus.id.1837
rs34757988	C	G	0.122294	0.0228976	8.95e-08	genus.Lactococcus.id.1851
rs757872	C	G	0.140799	0.027582	4.37e-07	genus.Lactococcus.id.1851
rs123059	C	T	-0.13671	0.0274694	1.27e-06	genus.Lactococcus.id.1851
rs10417872	G	T	0.118306	0.024522	1.29e-06	genus.Lactococcus.id.1851
rs2293361	T	C	-0.199221	0.0430969	1.4e-06	genus.Lactococcus.id.1851
rs4766997	T	C	0.114599	0.023839	2.06e-06	genus.Lactococcus.id.1851
rs55910161	T	C	0.146426	0.0307367	2.36e-06	genus.Lactococcus.id.1851
rs7992246	C	T	0.104232	0.0230786	4.45e-06	genus.Lactococcus.id.1851
rs6674304	T	C	0.200758	0.0442121	6.18e-06	genus.Lactococcus.id.1851
rs17168302	A	G	0.191857	0.0424761	6.29e-06	genus.Lactococcus.id.1851
rs12621813	A	G	0.108423	0.0239978	6.61e-06	genus.Lactococcus.id.1851
rs2724813	G	A	-0.0840769	0.0167551	6.28e-07	genus.Marvinbryantia.id.2005
rs2842896	T	C	-0.0649396	0.0131146	7.25e-07	genus.Marvinbryantia.id.2005
rs61884471	A	G	0.124426	0.0248431	1.01e-06	genus.Marvinbryantia.id.2005
rs1187983	T	C	-0.0935456	0.0193174	2.02e-06	genus.Marvinbryantia.id.2005
rs2863363	G	A	0.0634861	0.0136323	3.11e-06	genus.Marvinbryantia.id.2005
rs72948274	C	A	-0.126354	0.0272212	3.26e-06	genus.Marvinbryantia.id.2005
rs11645029	C	G	-0.060618	0.0131551	4.15e-06	genus.Marvinbryantia.id.2005
rs3125832	C	A	0.0679323	0.015012	5.03e-06	genus.Marvinbryantia.id.2005
rs8006832	T	G	-0.0952415	0.0216699	6.58e-06	genus.Marvinbryantia.id.2005
rs12963345	C	G	-0.059681	0.0132289	6.6e-06	genus.Marvinbryantia.id.2005
rs146541147	A	G	0.118845	0.0268423	6.86e-06	genus.Marvinbryantia.id.2005
rs3991048	T	G	0.0591462	0.0132536	7.09e-06	genus.Marvinbryantia.id.2005
rs11620597	C	T	0.119479	0.0271688	7.8e-06	genus.Marvinbryantia.id.2005
rs76029318	C	T	0.222849	0.0454319	1.08e-06	genus.Methanobrevibacter.id.123
rs10202904	G	T	-0.112811	0.0239106	3.09e-06	genus.Methanobrevibacter.id.123
rs894996	A	C	0.214213	0.0456045	3.82e-06	genus.Methanobrevibacter.id.123
rs11018665	T	A	0.113013	0.0254343	7.03e-06	genus.Methanobrevibacter.id.123
rs1334944	C	T	0.115197	0.0255492	7.61e-06	genus.Methanobrevibacter.id.123
rs6776814	C	T	-0.188956	0.0419905	8.05e-06	genus.Methanobrevibacter.id.123
rs4779844	C	G	0.109639	0.0247979	9.28e-06	genus.Methanobrevibacter.id.123
rs4802933	G	A	-0.135628	0.0308139	9.74e-06	genus.Methanobrevibacter.id.123
rs503751	G	C	0.0618294	0.0118887	2.08e-07	genus.Odoribacter.id.952
rs77779484	A	G	-0.133489	0.0268526	6.56e-07	genus.Odoribacter.id.952
rs10093869	G	A	-0.0577795	0.0125389	3.67e-06	genus.Odoribacter.id.952
rs28417404	G	A	-0.0726896	0.0161372	3.68e-06	genus.Odoribacter.id.952
rs4793970	G	A	-0.0576329	0.0129154	6.03e-06	genus.Odoribacter.id.952
rs6856150	A	G	0.0881922	0.0194146	6.06e-06	genus.Odoribacter.id.952
rs10423795	T	C	0.0550695	0.0121164	6.58e-06	genus.Odoribacter.id.952
rs16918425	T	A	0.0999781	0.0223785	8.85e-06	genus.Odoribacter.id.952
rs74553962	G	T	0.121449	0.0264106	9.49e-06	genus.Odoribacter.id.952
rs62112538	T	C	-0.19943	0.0407033	1.19e-06	genus.Olsenella.id.822
rs17148768	A	G	0.140434	0.0295602	2.2e-06	genus.Olsenella.id.822
rs72691585	A	C	-0.249079	0.0520814	2.95e-06	genus.Olsenella.id.822
rs2759329	A	G	-0.111131	0.0237218	3.43e-06	genus.Olsenella.id.822
rs35225860	G	A	-0.223604	0.0482391	3.87e-06	genus.Olsenella.id.822
rs6046522	T	C	0.122938	0.0269928	4.48e-06	genus.Olsenella.id.822
rs1035588	G	A	-0.108148	0.0236848	4.86e-06	genus.Olsenella.id.822
rs7540303	T	C	0.108044	0.023638	5.32e-06	genus.Olsenella.id.822
rs61090148	G	A	-0.104783	0.0231343	6.44e-06	genus.Olsenella.id.822
rs9460691	A	C	0.119966	0.0268645	7.28e-06	genus.Olsenella.id.822
rs8066522	A	G	-0.106529	0.0240379	9.7e-06	genus.Olsenella.id.822
rs234108	G	A	0.0749553	0.0152632	9.16e-07	genus.Oscillibacter.id.2063
rs9393920	G	A	-0.0744662	0.0151081	9.92e-07	genus.Oscillibacter.id.2063
rs11627628	C	T	0.143961	0.0290223	1.01e-06	genus.Oscillibacter.id.2063
rs133832	C	A	-0.0795527	0.0162411	1.15e-06	genus.Oscillibacter.id.2063
rs36095275	T	C	-0.0752368	0.0156861	1.4e-06	genus.Oscillibacter.id.2063
rs761240	G	T	-0.17664	0.0388812	2.04e-06	genus.Oscillibacter.id.2063
rs16866406	G	A	0.0988765	0.0208795	3.08e-06	genus.Oscillibacter.id.2063
rs4506202	G	A	-0.0711323	0.0152261	3.21e-06	genus.Oscillibacter.id.2063
rs61883564	G	A	-0.101351	0.0221016	3.39e-06	genus.Oscillibacter.id.2063
rs12649930	G	T	0.121589	0.0259612	4.09e-06	genus.Oscillibacter.id.2063
rs16934185	G	A	-0.129568	0.028157	4.38e-06	genus.Oscillibacter.id.2063
rs137917150	A	T	-0.174992	0.0388394	4.62e-06	genus.Oscillibacter.id.2063
rs11990279	C	T	-0.0824934	0.0180457	4.94e-06	genus.Oscillibacter.id.2063
rs75453768	T	G	0.12212	0.0268629	5.35e-06	genus.Oscillibacter.id.2063
rs12417956	G	C	0.0785431	0.0174075	6.03e-06	genus.Oscillibacter.id.2063
rs6901560	G	C	0.0855032	0.018693	6.21e-06	genus.Oscillibacter.id.2063
rs62206502	A	C	-0.0681423	0.0151349	6.6e-06	genus.Oscillibacter.id.2063
rs12206468	A	G	-0.133016	0.0269733	1.04e-06	genus.Oscillospira.id.2064
rs73038677	A	T	-0.08321	0.0168666	1.09e-06	genus.Oscillospira.id.2064
rs1954532	C	T	-0.0826246	0.0175252	2.27e-06	genus.Oscillospira.id.2064
rs28889936	C	A	0.114051	0.0252838	3.37e-06	genus.Oscillospira.id.2064
rs8076323	G	A	0.0715392	0.0156539	5.61e-06	genus.Oscillospira.id.2064
rs72866977	C	A	-0.130569	0.0281674	5.63e-06	genus.Oscillospira.id.2064
rs62422654	T	C	0.0898456	0.0198088	6.47e-06	genus.Oscillospira.id.2064
rs751183	C	T	-0.0774322	0.0172216	6.85e-06	genus.Oscillospira.id.2064
rs2211563	A	C	0.0819177	0.0181079	9.12e-06	genus.Oscillospira.id.2064
rs12925026	C	T	0.13559	0.030678	9.31e-06	genus.Oscillospira.id.2064
rs736744	T	C	0.117882	0.0211262	2.57e-08	genus.Oxalobacter.id.2978
rs4428215	A	G	0.130293	0.0242237	7.51e-08	genus.Oxalobacter.id.2978
rs6000536	T	C	-0.130992	0.0253804	2.06e-07	genus.Oxalobacter.id.2978
rs36057338	T	G	0.207847	0.0421439	8.8e-07	genus.Oxalobacter.id.2978
rs6071435	A	T	-0.105512	0.021489	1.07e-06	genus.Oxalobacter.id.2978
rs12002250	C	A	0.217122	0.0466317	1.42e-06	genus.Oxalobacter.id.2978
rs10464997	A	G	0.137691	0.0294804	3.3e-06	genus.Oxalobacter.id.2978
rs1569853	C	T	-0.138078	0.0296981	3.65e-06	genus.Oxalobacter.id.2978
rs11108500	G	A	-0.199099	0.0427327	3.74e-06	genus.Oxalobacter.id.2978
rs6993398	A	G	0.127217	0.0278855	7.13e-06	genus.Oxalobacter.id.2978
rs111966731	C	T	0.213114	0.047162	7.3e-06	genus.Oxalobacter.id.2978
rs3862635	T	C	-0.172142	0.0394026	9.19e-06	genus.Oxalobacter.id.2978
rs60884758	T	C	-0.0702667	0.0142249	5.71e-07	genus.Parabacteroides.id.954
rs3860755	C	G	0.0558784	0.0116625	1.71e-06	genus.Parabacteroides.id.954
rs115602804	A	G	0.10308	0.0222736	1.93e-06	genus.Parabacteroides.id.954
rs4236095	A	G	0.0761961	0.0157042	1.93e-06	genus.Parabacteroides.id.954
rs114567323	C	T	0.186478	0.0405199	5.65e-06	genus.Parabacteroides.id.954
rs17141986	C	G	0.0500303	0.0111459	7.27e-06	genus.Parabacteroides.id.954
rs7298818	T	C	0.0888832	0.0200902	8.54e-06	genus.Parabacteroides.id.954
rs72893646	T	A	-0.0715594	0.0156668	8.83e-06	genus.Parabacteroides.id.954
rs11965579	C	G	0.162824	0.0381863	8.87e-06	genus.Parabacteroides.id.954
rs6657302	C	T	-0.10452	0.0225521	9.76e-06	genus.Parabacteroides.id.954
rs2081023	G	A	-0.122561	0.0236507	2.64e-07	genus.Paraprevotella.id.962
rs9602779	C	A	-0.106692	0.0220264	6.93e-07	genus.Paraprevotella.id.962
rs9900242	G	A	-0.0852967	0.0175212	1.14e-06	genus.Paraprevotella.id.962
rs17785622	G	A	0.248065	0.0524304	1.93e-06	genus.Paraprevotella.id.962
rs140997932	C	T	-0.162376	0.0354178	2.11e-06	genus.Paraprevotella.id.962
rs4767113	T	C	0.0882466	0.018382	2.14e-06	genus.Paraprevotella.id.962
rs4756632	T	G	-0.138905	0.0289897	3.82e-06	genus.Paraprevotella.id.962
rs145020347	G	A	-0.12465	0.0262323	4.03e-06	genus.Paraprevotella.id.962
rs3008582	C	T	0.10572	0.0227246	4.36e-06	genus.Paraprevotella.id.962
rs3801748	A	G	0.0779721	0.0171691	5.2e-06	genus.Paraprevotella.id.962
rs7240324	G	T	-0.10229	0.0226948	5.96e-06	genus.Paraprevotella.id.962
rs10842464	C	T	-0.0758215	0.0172568	6.6e-06	genus.Paraprevotella.id.962
rs17109926	G	A	-0.0988335	0.0216172	6.75e-06	genus.Paraprevotella.id.962
rs2387977	C	T	-0.0681778	0.0134756	5.38e-07	genus.Parasutterella.id.2892
rs7572229	A	G	0.066273	0.0132736	6.32e-07	genus.Parasutterella.id.2892
rs10899911	G	A	-0.0717102	0.0148151	1.15e-06	genus.Parasutterella.id.2892
rs7303158	T	C	0.0646859	0.0134256	1.33e-06	genus.Parasutterella.id.2892
rs35414597	A	T	-0.0684946	0.0142143	1.51e-06	genus.Parasutterella.id.2892
rs78383039	C	T	-0.146315	0.0297119	1.57e-06	genus.Parasutterella.id.2892
rs6828768	T	C	0.0636852	0.0132645	1.78e-06	genus.Parasutterella.id.2892
rs1403396	T	A	-0.0756729	0.0159035	2.76e-06	genus.Parasutterella.id.2892
rs55877868	C	A	-0.104458	0.0228089	2.87e-06	genus.Parasutterella.id.2892
rs2090816	C	A	0.0840967	0.0177315	2.9e-06	genus.Parasutterella.id.2892
rs35055552	C	T	0.109554	0.0235433	3.35e-06	genus.Parasutterella.id.2892
rs8039785	G	T	0.0618345	0.0133	3.62e-06	genus.Parasutterella.id.2892
rs823424	A	G	-0.0713448	0.0156958	4.95e-06	genus.Parasutterella.id.2892
rs62273907	G	A	0.229468	0.0502262	5.88e-06	genus.Parasutterella.id.2892
rs7311004	C	T	-0.0617522	0.0136438	5.92e-06	genus.Parasutterella.id.2892
rs11715853	A	G	-0.0662952	0.0146114	6.23e-06	genus.Parasutterella.id.2892
rs6809952	A	G	-0.0684957	0.0150892	8.13e-06	genus.Parasutterella.id.2892
rs75754569	G	C	0.181434	0.0319429	1.1e-08	genus.Peptococcus.id.2037
rs10031059	C	T	-0.121167	0.0225844	1.24e-07	genus.Peptococcus.id.2037
rs77681628	T	C	0.200307	0.0387328	2.69e-07	genus.Peptococcus.id.2037
rs62424012	A	G	0.137164	0.0292136	1.15e-06	genus.Peptococcus.id.2037
rs11001941	A	G	-0.195611	0.0392217	1.33e-06	genus.Peptococcus.id.2037
rs34282744	C	G	0.191797	0.0399832	1.84e-06	genus.Peptococcus.id.2037
rs2054133	A	G	0.0895433	0.0188332	2.14e-06	genus.Peptococcus.id.2037
rs7033353	G	T	0.090152	0.018995	2.22e-06	genus.Peptococcus.id.2037
rs11030569	T	A	-0.17402	0.0374133	3.13e-06	genus.Peptococcus.id.2037
rs5770862	C	T	0.162018	0.0356813	3.22e-06	genus.Peptococcus.id.2037
rs413827	A	G	0.110229	0.0237523	3.3e-06	genus.Peptococcus.id.2037
rs7766680	C	G	0.0976832	0.0214155	3.51e-06	genus.Peptococcus.id.2037
rs77614201	C	T	-0.175864	0.0387523	5.68e-06	genus.Peptococcus.id.2037
rs72850165	C	T	-0.134304	0.0300423	5.74e-06	genus.Peptococcus.id.2037
rs36121075	G	A	-0.14067	0.030628	6.99e-06	genus.Peptococcus.id.2037
rs76697713	A	C	0.146302	0.0322345	8.05e-06	genus.Peptococcus.id.2037
rs74592222	A	G	0.137957	0.0302965	8.55e-06	genus.Peptococcus.id.2037
rs12069354	T	C	0.16763	0.03795	9.28e-06	genus.Peptococcus.id.2037
rs75882962	C	T	0.0968661	0.0190575	3.19e-07	genus.Phascolarctobacterium.id.2168
rs56157888	C	A	0.0954864	0.0193976	1.09e-06	genus.Phascolarctobacterium.id.2168
rs56069061	A	G	-0.111306	0.0230694	1.87e-06	genus.Phascolarctobacterium.id.2168
rs6427992	C	G	-0.0652458	0.0137508	2.09e-06	genus.Phascolarctobacterium.id.2168
rs76124218	G	C	-0.159361	0.0344532	2.67e-06	genus.Phascolarctobacterium.id.2168
rs12618201	G	A	0.0641657	0.0138202	3.38e-06	genus.Phascolarctobacterium.id.2168
rs74540770	A	G	-0.121014	0.0258621	3.6e-06	genus.Phascolarctobacterium.id.2168
rs1264476	G	T	0.0767335	0.0166041	4.3e-06	genus.Phascolarctobacterium.id.2168
rs74847270	G	A	-0.104889	0.0230998	5.73e-06	genus.Phascolarctobacterium.id.2168
rs130483	G	A	0.0655056	0.0143596	6.79e-06	genus.Phascolarctobacterium.id.2168
rs28525131	A	G	-0.118657	0.0269048	8.23e-06	genus.Phascolarctobacterium.id.2168
rs11929846	C	T	-0.0697199	0.0157969	8.88e-06	genus.Phascolarctobacterium.id.2168
rs7982713	A	G	0.0726922	0.0163201	9.72e-06	genus.Phascolarctobacterium.id.2168
rs57404562	A	C	0.155486	0.0316057	6.22e-07	genus.Prevotella7.id.11182
rs9959718	A	G	0.133012	0.0275361	1.9e-06	genus.Prevotella7.id.11182
rs9608249	G	A	-0.158213	0.0336317	2.07e-06	genus.Prevotella7.id.11182
rs430270	C	A	0.139155	0.0297055	2.87e-06	genus.Prevotella7.id.11182
rs2240542	T	C	0.12085	0.0261776	4.84e-06	genus.Prevotella7.id.11182
rs2918132	T	C	-0.114648	0.0254916	6.42e-06	genus.Prevotella7.id.11182
rs79263163	C	A	-0.143982	0.031501	7.51e-06	genus.Prevotella7.id.11182
rs118038478	G	A	0.205676	0.0468917	7.85e-06	genus.Prevotella7.id.11182
rs12195431	C	T	0.196528	0.0442322	8.73e-06	genus.Prevotella7.id.11182
rs12124567	G	A	-0.121281	0.0275017	9.49e-06	genus.Prevotella7.id.11182
rs16937247	C	G	0.146098	0.0351529	9.64e-06	genus.Prevotella7.id.11182
rs9426434	C	T	-0.123657	0.0278514	9.72e-06	genus.Prevotella7.id.11182
rs111509883	C	T	0.171131	0.0347624	1.24e-06	genus.Prevotella9.id.11183
rs2683313	G	A	-0.0724576	0.0151603	1.69e-06	genus.Prevotella9.id.11183
rs11685699	T	C	-0.141357	0.0295665	2.03e-06	genus.Prevotella9.id.11183
rs746764	C	T	-0.0915772	0.0193245	2.04e-06	genus.Prevotella9.id.11183
rs117271932	G	A	0.208089	0.0440393	2.82e-06	genus.Prevotella9.id.11183
rs10512344	G	C	0.247373	0.0544087	3.19e-06	genus.Prevotella9.id.11183
rs7232121	C	G	0.0671292	0.014423	3.76e-06	genus.Prevotella9.id.11183
rs9428102	G	A	-0.0778844	0.0176068	4.62e-06	genus.Prevotella9.id.11183
rs1304512	A	G	0.0761593	0.0165885	5.29e-06	genus.Prevotella9.id.11183
rs9613013	A	G	0.0917591	0.0202697	6.1e-06	genus.Prevotella9.id.11183
rs11199734	T	A	0.0770209	0.0169462	7e-06	genus.Prevotella9.id.11183
rs7976209	C	T	-0.0870786	0.0197951	7.28e-06	genus.Prevotella9.id.11183
rs12648235	C	T	0.0785902	0.0177676	7.39e-06	genus.Prevotella9.id.11183
rs2104588	C	T	0.105558	0.023773	8.13e-06	genus.Prevotella9.id.11183
rs4968431	T	G	0.0640113	0.0144162	8.58e-06	genus.Prevotella9.id.11183
rs72815774	C	T	-0.176186	0.0393068	8.78e-06	genus.Prevotella9.id.11183
rs7237249	T	C	-0.0823764	0.0182126	8.93e-06	genus.Prevotella9.id.11183
rs2495052	G	A	0.0838978	0.0188523	8.97e-06	genus.Prevotella9.id.11183
rs16966465	C	G	0.0743348	0.0165291	9.33e-06	genus.Prevotella9.id.11183
rs4821647	C	G	0.0636957	0.0143983	9.95e-06	genus.Prevotella9.id.11183
rs2900503	T	G	-0.172329	0.0326671	1.55e-07	genus.RikenellaceaeRC9gutgroup.id.11191
rs17582787	G	A	-0.157739	0.0339924	3.55e-06	genus.RikenellaceaeRC9gutgroup.id.11191
rs2998141	C	T	-0.136346	0.0293073	4.42e-06	genus.RikenellaceaeRC9gutgroup.id.11191
rs80309088	A	G	0.17405	0.0383423	4.56e-06	genus.RikenellaceaeRC9gutgroup.id.11191
rs4717843	T	G	-0.119376	0.0260548	4.72e-06	genus.RikenellaceaeRC9gutgroup.id.11191
rs9887954	A	G	-0.114849	0.0249013	4.81e-06	genus.RikenellaceaeRC9gutgroup.id.11191
rs7113155	C	G	0.114423	0.0247798	5.26e-06	genus.RikenellaceaeRC9gutgroup.id.11191
rs4270579	A	G	-0.118021	0.0271041	5.46e-06	genus.RikenellaceaeRC9gutgroup.id.11191
rs11597218	C	T	0.113569	0.0251645	5.63e-06	genus.RikenellaceaeRC9gutgroup.id.11191
rs7193937	C	G	0.124153	0.027741	6.19e-06	genus.RikenellaceaeRC9gutgroup.id.11191
rs12501673	G	A	0.116395	0.0262253	6.29e-06	genus.RikenellaceaeRC9gutgroup.id.11191
rs17032291	C	T	-0.169579	0.0368251	6.61e-06	genus.RikenellaceaeRC9gutgroup.id.11191
rs7712231	G	A	0.156284	0.0350462	7.97e-06	genus.RikenellaceaeRC9gutgroup.id.11191
rs13223944	C	T	-0.117416	0.0265523	8.89e-06	genus.RikenellaceaeRC9gutgroup.id.11191
rs2074881	C	T	-0.142236	0.032391	9.45e-06	genus.RikenellaceaeRC9gutgroup.id.11191
rs61841503	A	G	0.092888	0.0171454	4e-08	genus.Romboutsia.id.11347
rs10279978	G	A	-0.0622202	0.0127675	1.17e-06	genus.Romboutsia.id.11347
rs62504452	G	A	-0.0710048	0.0156654	4.66e-06	genus.Romboutsia.id.11347
rs75200530	G	T	-0.190644	0.0421065	5.07e-06	genus.Romboutsia.id.11347
rs16843578	T	C	-0.0875276	0.0196779	5.08e-06	genus.Romboutsia.id.11347
rs9567264	T	C	0.0580018	0.0127495	5.76e-06	genus.Romboutsia.id.11347
rs34302036	G	A	0.0550261	0.0120835	5.88e-06	genus.Romboutsia.id.11347
rs11221428	C	T	-0.0726779	0.0158263	6.49e-06	genus.Romboutsia.id.11347
rs10091895	C	T	-0.0649918	0.0145501	6.62e-06	genus.Romboutsia.id.11347
rs75987356	A	G	-0.129578	0.0280454	6.71e-06	genus.Romboutsia.id.11347
rs7109293	G	A	0.0919112	0.0205738	6.98e-06	genus.Romboutsia.id.11347
rs77702691	G	A	-0.094406	0.0208544	7.37e-06	genus.Romboutsia.id.11347
rs114398731	C	G	-0.131039	0.0293815	7.96e-06	genus.Romboutsia.id.11347
rs28603357	C	T	-0.214911	0.0474739	8.52e-06	genus.Romboutsia.id.11347
rs9389266	G	T	0.0722815	0.0162353	9.38e-06	genus.Romboutsia.id.11347
rs2034589	C	G	0.0629765	0.0123489	5.01e-07	genus.Roseburia.id.2012
rs2160994	C	T	0.0550687	0.0112481	9.7e-07	genus.Roseburia.id.2012
rs116270582	A	T	-0.153844	0.0329324	1.2e-06	genus.Roseburia.id.2012
rs6930661	T	C	-0.0961587	0.0204975	2.48e-06	genus.Roseburia.id.2012
rs16910295	C	T	-0.0980434	0.020957	2.91e-06	genus.Roseburia.id.2012
rs6445851	A	G	-0.0497336	0.0108158	3.53e-06	genus.Roseburia.id.2012
rs2943022	C	T	0.0493786	0.0106763	4.11e-06	genus.Roseburia.id.2012
rs4748237	C	G	0.0488326	0.0106404	4.67e-06	genus.Roseburia.id.2012
rs9300744	T	C	-0.0588452	0.0126228	4.75e-06	genus.Roseburia.id.2012
rs329182	C	T	0.0690327	0.0152884	5.9e-06	genus.Roseburia.id.2012
rs12740451	C	T	0.0697527	0.0153607	7.34e-06	genus.Roseburia.id.2012
rs75326254	T	C	-0.104628	0.0230897	7.5e-06	genus.Roseburia.id.2012
rs302266	C	T	-0.0777312	0.0172985	8.13e-06	genus.Roseburia.id.2012
rs57466170	T	C	0.0741405	0.0171601	8.3e-06	genus.Roseburia.id.2012
rs147990086	G	A	-0.0578936	0.01324	8.93e-06	genus.Roseburia.id.2012
rs28040	C	G	0.0565693	0.0126792	9.26e-06	genus.Roseburia.id.2012
rs78753150	C	A	0.0968739	0.0214067	9.98e-06	genus.Roseburia.id.2012
rs55858165	C	A	0.179284	0.0404954	9.99e-06	genus.Roseburia.id.2012
rs79968837	G	A	-0.0950311	0.0193507	1.15e-06	genus.Ruminiclostridium5.id.11355
rs243585	G	C	-0.0585939	0.0121017	1.33e-06	genus.Ruminiclostridium5.id.11355
rs2286384	C	G	-0.0518814	0.0107482	1.44e-06	genus.Ruminiclostridium5.id.11355
rs2482038	A	C	0.0518991	0.0108777	1.7e-06	genus.Ruminiclostridium5.id.11355
rs10827477	G	A	-0.0547387	0.0115163	2.19e-06	genus.Ruminiclostridium5.id.11355
rs6121460	A	G	0.0932955	0.0199206	2.64e-06	genus.Ruminiclostridium5.id.11355
rs1492620	C	T	-0.0830505	0.0180073	3.53e-06	genus.Ruminiclostridium5.id.11355
rs113753996	C	T	0.0820689	0.0174463	3.99e-06	genus.Ruminiclostridium5.id.11355
rs2791343	C	T	0.051717	0.0113369	5.54e-06	genus.Ruminiclostridium5.id.11355
rs8053158	G	A	-0.0740543	0.0159151	5.9e-06	genus.Ruminiclostridium5.id.11355
rs2801960	G	C	0.0520975	0.0115111	6.21e-06	genus.Ruminiclostridium5.id.11355
rs2833828	A	G	0.0489617	0.0108702	6.82e-06	genus.Ruminiclostridium5.id.11355
rs1223978	C	T	0.0484169	0.0108254	8.16e-06	genus.Ruminiclostridium5.id.11355
rs73002572	C	G	0.181548	0.0414078	8.82e-06	genus.Ruminiclostridium5.id.11355
rs4955951	G	A	-0.0713749	0.0165826	9.96e-06	genus.Ruminiclostridium5.id.11355
rs1756364	T	G	0.0999189	0.0197169	2.54e-07	genus.Ruminiclostridium6.id.11356
rs71414120	G	T	0.200894	0.0406434	1.08e-06	genus.Ruminiclostridium6.id.11356
rs61060922	G	T	0.15913	0.0322283	1.09e-06	genus.Ruminiclostridium6.id.11356
rs77193512	G	A	0.0736533	0.0153163	1.3e-06	genus.Ruminiclostridium6.id.11356
rs79968172	A	G	0.11614	0.0243083	1.66e-06	genus.Ruminiclostridium6.id.11356
rs663262	C	T	-0.13498	0.0310715	3.39e-06	genus.Ruminiclostridium6.id.11356
rs10829821	C	T	-0.097606	0.0216072	3.47e-06	genus.Ruminiclostridium6.id.11356
rs11992182	C	A	0.0625299	0.0137876	4.65e-06	genus.Ruminiclostridium6.id.11356
rs72991535	G	T	0.135604	0.0295174	4.95e-06	genus.Ruminiclostridium6.id.11356
rs2548459	T	C	0.0554866	0.0122755	6.4e-06	genus.Ruminiclostridium6.id.11356
rs9555756	C	A	-0.0804138	0.0176692	7.1e-06	genus.Ruminiclostridium6.id.11356
rs73176030	C	T	0.058665	0.013208	7.29e-06	genus.Ruminiclostridium6.id.11356
rs792058	A	G	0.0554234	0.0125423	8.58e-06	genus.Ruminiclostridium6.id.11356
rs35362464	A	C	0.0720077	0.0165387	8.99e-06	genus.Ruminiclostridium6.id.11356
rs1871858	G	C	-0.105422	0.0237274	9.12e-06	genus.Ruminiclostridium6.id.11356
rs116969552	G	A	-0.166823	0.0376681	9.16e-06	genus.Ruminiclostridium6.id.11356
rs67479537	C	T	0.118994	0.026487	9.3e-06	genus.Ruminiclostridium6.id.11356
rs57665991	G	C	-0.0641507	0.0123339	2.07e-07	genus.Ruminiclostridium9.id.11357
rs55875763	C	G	-0.0545331	0.0112974	1.6e-06	genus.Ruminiclostridium9.id.11357
rs2615052	G	T	0.0577608	0.0120578	1.75e-06	genus.Ruminiclostridium9.id.11357
rs73592673	T	A	-0.081629	0.0169515	2.14e-06	genus.Ruminiclostridium9.id.11357
rs115044523	A	G	-0.0980026	0.0202616	2.37e-06	genus.Ruminiclostridium9.id.11357
rs918449	G	A	-0.0950908	0.0197177	2.56e-06	genus.Ruminiclostridium9.id.11357
rs12040548	T	G	0.0570422	0.0122359	3.15e-06	genus.Ruminiclostridium9.id.11357
rs12419854	A	T	-0.0727975	0.0155594	3.18e-06	genus.Ruminiclostridium9.id.11357
rs113048721	G	C	0.0600735	0.0132737	4.1e-06	genus.Ruminiclostridium9.id.11357
rs9522712	C	T	0.0699728	0.0154939	4.66e-06	genus.Ruminiclostridium9.id.11357
rs6082461	C	A	0.0586425	0.0131004	4.87e-06	genus.Ruminiclostridium9.id.11357
rs13033315	A	T	0.0511195	0.0111418	5.68e-06	genus.Ruminiclostridium9.id.11357
rs79082720	G	C	0.0928576	0.0204871	6.47e-06	genus.Ruminiclostridium9.id.11357
rs7137760	T	C	0.050797	0.0112182	7.07e-06	genus.Ruminiclostridium9.id.11357
rs78191726	C	T	0.0944998	0.0210206	7.58e-06	genus.Ruminiclostridium9.id.11357
rs74303178	C	T	0.0532742	0.0119274	7.92e-06	genus.Ruminiclostridium9.id.11357
rs9809789	T	C	-0.0717454	0.0159673	8.72e-06	genus.Ruminiclostridium9.id.11357
rs5994253	G	A	-0.0811302	0.0157621	2.35e-07	genus.RuminococcaceaeNK4A214group.id.11358
rs11586410	A	G	-0.0863422	0.0169937	3.66e-07	genus.RuminococcaceaeNK4A214group.id.11358
rs136761	A	G	-0.0587521	0.0119155	8.15e-07	genus.RuminococcaceaeNK4A214group.id.11358
rs11704699	T	G	-0.0899695	0.0184752	8.71e-07	genus.RuminococcaceaeNK4A214group.id.11358
rs73158814	G	C	-0.109257	0.0227458	2.2e-06	genus.RuminococcaceaeNK4A214group.id.11358
rs7573569	C	T	0.107739	0.0233638	3.23e-06	genus.RuminococcaceaeNK4A214group.id.11358
rs12642039	C	T	-0.0553003	0.0119397	3.43e-06	genus.RuminococcaceaeNK4A214group.id.11358
rs114244418	G	C	-0.175266	0.0372779	3.59e-06	genus.RuminococcaceaeNK4A214group.id.11358
rs4814689	T	C	-0.1083	0.0230708	4.55e-06	genus.RuminococcaceaeNK4A214group.id.11358
rs34576931	C	G	-0.0873312	0.0194886	4.72e-06	genus.RuminococcaceaeNK4A214group.id.11358
rs147475196	G	A	-0.133769	0.0295196	4.72e-06	genus.RuminococcaceaeNK4A214group.id.11358
rs12731	G	A	-0.0527684	0.0115053	4.87e-06	genus.RuminococcaceaeNK4A214group.id.11358
rs35559912	C	T	-0.0925071	0.0203674	4.89e-06	genus.RuminococcaceaeNK4A214group.id.11358
rs62027366	C	T	0.0615389	0.0137612	6.58e-06	genus.RuminococcaceaeNK4A214group.id.11358
rs11241747	T	C	0.0533858	0.0120035	6.59e-06	genus.RuminococcaceaeNK4A214group.id.11358
rs10178772	T	G	0.0714394	0.0162124	7.72e-06	genus.RuminococcaceaeNK4A214group.id.11358
rs13087692	G	T	0.0574623	0.012594	8.69e-06	genus.RuminococcaceaeNK4A214group.id.11358
rs6681678	T	C	-0.100174	0.024	9.05e-06	genus.RuminococcaceaeNK4A214group.id.11358
rs77564310	C	A	-0.0713093	0.0140855	3.29e-07	genus.RuminococcaceaeUCG002.id.11360
rs55793120	C	T	0.137396	0.027414	4.81e-07	genus.RuminococcaceaeUCG002.id.11360
rs10927423	A	C	-0.0713617	0.0147712	8.5e-07	genus.RuminococcaceaeUCG002.id.11360
rs67746927	G	C	-0.054237	0.0110357	9.17e-07	genus.RuminococcaceaeUCG002.id.11360
rs7155595	A	C	0.0569929	0.0116986	1.15e-06	genus.RuminococcaceaeUCG002.id.11360
rs11750293	T	G	-0.0578304	0.0120512	1.76e-06	genus.RuminococcaceaeUCG002.id.11360
[truncated: 709 more rows]

## Sheet: Table S2
Table S2. Significant causal effect from gut microbiota on male infertility.
id.exposure	id.outcome	outcome	exposure	method	nsnp	b	se	pval	or	or_lci95	or_uci95	egger_intercept(pval)	Q_pval
EnzMp6	QVvlkc	outcome	family.Bacteroidaceae.id.917	MR Egger	7	-0.862321	1.62514	0.618399	0.422181	0.0174644	10.2057	0.984326	0.835372
EnzMp6	QVvlkc	outcome	family.Bacteroidaceae.id.917	Weighted median	7	-0.605837	0.411348	0.140803	0.545618	0.243636	1.2219
EnzMp6	QVvlkc	outcome	family.Bacteroidaceae.id.917	Inverse variance weighted	7	-0.829455	0.327335	0.011278	0.436287	0.229688	0.828716		0.910391
EnzMp6	QVvlkc	outcome	family.Bacteroidaceae.id.917	Simple mode	7	-0.499937	0.628786	0.456855	0.606569	0.176867	2.08024
EnzMp6	QVvlkc	outcome	family.Bacteroidaceae.id.917	Weighted mode	7	-0.499937	0.589148	0.428667	0.606569	0.191156	1.92474
kZABnT	QVvlkc	outcome	genus.Bacteroides.id.918	MR Egger	7	-0.862321	1.62514	0.618399	0.422181	0.0174644	10.2057	0.984326	0.835372
kZABnT	QVvlkc	outcome	genus.Bacteroides.id.918	Weighted median	7	-0.605837	0.428822	0.157716	0.545618	0.235433	1.26447
kZABnT	QVvlkc	outcome	genus.Bacteroides.id.918	Inverse variance weighted	7	-0.829455	0.327335	0.011278	0.436287	0.229688	0.828716		0.910391
kZABnT	QVvlkc	outcome	genus.Bacteroides.id.918	Simple mode	7	-0.499937	0.592832	0.431388	0.606569	0.18978	1.93869
kZABnT	QVvlkc	outcome	genus.Bacteroides.id.918	Weighted mode	7	-0.499937	0.624068	0.453623	0.606569	0.17851	2.06109
lfZmzx	QVvlkc	outcome	order.Enterobacteriales.id.3468	MR Egger	7	-0.0184234	2.34118	0.994026	0.981745	0.00998028	96.5728	0.761917	0.16906
lfZmzx	QVvlkc	outcome	order.Enterobacteriales.id.3468	Weighted median	7	-0.799166	0.444037	0.0718967	0.449704	0.188345	1.07374
lfZmzx	QVvlkc	outcome	order.Enterobacteriales.id.3468	Inverse variance weighted	7	-0.757018	0.361154	0.0360726	0.469063	0.231106	0.952033		0.242937
lfZmzx	QVvlkc	outcome	order.Enterobacteriales.id.3468	Simple mode	7	-1.01488	0.693467	0.193666	0.362446	0.0931006	1.41103
lfZmzx	QVvlkc	outcome	order.Enterobacteriales.id.3468	Weighted mode	7	-0.91978	0.697559	0.235407	0.398607	0.101571	1.5643
mZBB28	QVvlkc	outcome	genus.Romboutsia.id.11347	MR Egger	14	-1.20926	0.614235	0.0725187	0.298417	0.0895316	0.994653	0.21238	0.551206
mZBB28	QVvlkc	outcome	genus.Romboutsia.id.11347	Weighted median	14	-0.302986	0.29706	0.307752	0.738609	0.412622	1.32214
mZBB28	QVvlkc	outcome	genus.Romboutsia.id.11347	Inverse variance weighted	14	-0.449632	0.21139	0.0334175	0.637863	0.421491	0.965307		0.489029
mZBB28	QVvlkc	outcome	genus.Romboutsia.id.11347	Simple mode	14	0.0542697	0.528104	0.919719	1.05577	0.375005	2.97235
mZBB28	QVvlkc	outcome	genus.Romboutsia.id.11347	Weighted mode	14	0.0330133	0.487238	0.947011	1.03356	0.397734	2.68585
XsApZD	QVvlkc	outcome	family.Enterobacteriaceae.id.3469	MR Egger	7	-0.0184234	2.34118	0.994026	0.981745	0.00998028	96.5728	0.761917	0.16906
XsApZD	QVvlkc	outcome	family.Enterobacteriaceae.id.3469	Weighted median	7	-0.799166	0.459816	0.0822088	0.449704	0.182609	1.10747
XsApZD	QVvlkc	outcome	family.Enterobacteriaceae.id.3469	Inverse variance weighted	7	-0.757018	0.361154	0.0360726	0.469063	0.231106	0.952033		0.242937
XsApZD	QVvlkc	outcome	family.Enterobacteriaceae.id.3469	Simple mode	7	-1.01488	0.71572	0.20598	0.362446	0.0891272	1.47393
XsApZD	QVvlkc	outcome	family.Enterobacteriaceae.id.3469	Weighted mode	7	-0.91978	0.659172	0.212367	0.398607	0.109508	1.45092
znipwD	QVvlkc	outcome	genus.Allisonella.id.2174	MR Egger	8	0.632665	0.905366	0.510845	1.88262	0.319227	11.1026	0.7069	0.591769
znipwD	QVvlkc	outcome	genus.Allisonella.id.2174	Weighted median	8	0.307716	0.169996	0.0702745	1.36031	0.974846	1.8982
znipwD	QVvlkc	outcome	genus.Allisonella.id.2174	Inverse variance weighted	8	0.27948	0.133793	0.036717	1.32244	1.01739	1.71895		0.685839
znipwD	QVvlkc	outcome	genus.Allisonella.id.2174	Simple mode	8	0.400876	0.27118	0.182865	1.49313	0.877537	2.54057
znipwD	QVvlkc	outcome	genus.Allisonella.id.2174	Weighted mode	8	0.363645	0.25673	0.199572	1.43856	0.869752	2.37937

## Sheet: Table S3
Table S3. Mendelian randomization estimates from 196 gut microbiota on male infertility
id.exposure	id.outcome	outcome	exposure	method	nsnp	b	se	pval	lo_ci	up_ci	or	or_lci95	or_uci95
0eRkIv	QVvlkc	outcome	genus.Eggerthella.id.819	MR Egger	10	-0.967083	0.738729	0.226844	-2.41499	0.480827	0.380191	0.089368	1.61741
0eRkIv	QVvlkc	outcome	genus.Eggerthella.id.819	Weighted median	10	-0.232462	0.217254	0.284619	-0.658279	0.193356	0.79258	0.517741	1.21331
0eRkIv	QVvlkc	outcome	genus.Eggerthella.id.819	Inverse variance weighted	10	-0.00602264	0.160839	0.97013	-0.321267	0.309222	0.993995	0.72523	1.36236
0eRkIv	QVvlkc	outcome	genus.Eggerthella.id.819	Simple mode	10	-0.271748	0.348111	0.455058	-0.954046	0.41055	0.762046	0.385179	1.50765
0eRkIv	QVvlkc	outcome	genus.Eggerthella.id.819	Weighted mode	10	-0.25971	0.3308	0.452567	-0.908078	0.388658	0.771275	0.403299	1.475
0HBLzC	QVvlkc	outcome	genus.LachnospiraceaeNK4A136group.id.11319	MR Egger	15	0.942794	0.527529	0.097232	-0.091163	1.97675	2.56714	0.912869	7.21924
0HBLzC	QVvlkc	outcome	genus.LachnospiraceaeNK4A136group.id.11319	Weighted median	15	0.512228	0.291181	0.0785539	-0.0584869	1.08294	1.669	0.943191	2.95336
0HBLzC	QVvlkc	outcome	genus.LachnospiraceaeNK4A136group.id.11319	Inverse variance weighted	15	0.0148143	0.291102	0.959413	-0.555746	0.585374	1.01492	0.573644	1.79566
0HBLzC	QVvlkc	outcome	genus.LachnospiraceaeNK4A136group.id.11319	Simple mode	15	0.540016	0.67873	0.439531	-0.790295	1.87033	1.71603	0.453711	6.49041
0HBLzC	QVvlkc	outcome	genus.LachnospiraceaeNK4A136group.id.11319	Weighted mode	15	0.711586	0.343571	0.0573062	0.0381863	1.38499	2.03722	1.03892	3.99477
0L2vaC	QVvlkc	outcome	class.Erysipelotrichia.id.2147	MR Egger	13	0.987448	1.13375	0.402384	-1.2347	3.20959	2.68437	0.290923	24.7689
0L2vaC	QVvlkc	outcome	class.Erysipelotrichia.id.2147	Weighted median	13	-0.505158	0.370237	0.172436	-1.23082	0.220507	0.60341	0.292052	1.24671
0L2vaC	QVvlkc	outcome	class.Erysipelotrichia.id.2147	Inverse variance weighted	13	-0.202295	0.261463	0.439107	-0.714763	0.310173	0.816854	0.489308	1.36366
0L2vaC	QVvlkc	outcome	class.Erysipelotrichia.id.2147	Simple mode	13	-0.830177	0.707348	0.263305	-2.21658	0.556226	0.435972	0.108981	1.74408
0L2vaC	QVvlkc	outcome	class.Erysipelotrichia.id.2147	Weighted mode	13	-0.784791	0.665138	0.260905	-2.08846	0.518879	0.456215	0.123878	1.68014
0MJ4H0	QVvlkc	outcome	genus..Eubacteriumeligensgroup.id.14372	MR Egger	7	-0.597952	1.24874	0.652258	-3.04549	1.84959	0.549937	0.047573	6.35719
0MJ4H0	QVvlkc	outcome	genus..Eubacteriumeligensgroup.id.14372	Weighted median	7	0.059446	0.423132	0.888272	-0.769892	0.888784	1.06125	0.463063	2.43217
0MJ4H0	QVvlkc	outcome	genus..Eubacteriumeligensgroup.id.14372	Inverse variance weighted	7	0.0135346	0.330337	0.967318	-0.633925	0.660995	1.01363	0.530505	1.93672
0MJ4H0	QVvlkc	outcome	genus..Eubacteriumeligensgroup.id.14372	Simple mode	7	-0.189688	0.690767	0.79283	-1.54359	1.16421	0.827217	0.213613	3.20341
0MJ4H0	QVvlkc	outcome	genus..Eubacteriumeligensgroup.id.14372	Weighted mode	7	0.321943	0.694514	0.659309	-1.0393	1.68319	1.37981	0.353701	5.3827
0sORYp	QVvlkc	outcome	genus.Coprobacter.id.949	MR Egger	10	1.11788	0.665326	0.13143	-0.186163	2.42192	3.05835	0.830139	11.2674
0sORYp	QVvlkc	outcome	genus.Coprobacter.id.949	Weighted median	10	0.104435	0.230188	0.650048	-0.346733	0.555603	1.11008	0.706994	1.74299
0sORYp	QVvlkc	outcome	genus.Coprobacter.id.949	Inverse variance weighted	10	0.13153	0.177774	0.459375	-0.216906	0.479967	1.14057	0.805006	1.61602
0sORYp	QVvlkc	outcome	genus.Coprobacter.id.949	Simple mode	10	-0.0416387	0.378489	0.914813	-0.783477	0.7002	0.959216	0.456815	2.01416
0sORYp	QVvlkc	outcome	genus.Coprobacter.id.949	Weighted mode	10	-0.0654324	0.364934	0.861674	-0.780704	0.649839	0.936662	0.458083	1.91523
1e47Yw	QVvlkc	outcome	genus.RuminococcaceaeUCG004.id.11362	MR Egger	11	1.72686	1.25149	0.200947	-0.726069	4.17978	5.62296	0.483807	65.3517
1e47Yw	QVvlkc	outcome	genus.RuminococcaceaeUCG004.id.11362	Weighted median	11	0.258797	0.288496	0.369689	-0.306655	0.82425	1.29537	0.735904	2.28017
1e47Yw	QVvlkc	outcome	genus.RuminococcaceaeUCG004.id.11362	Inverse variance weighted	11	0.0743686	0.234342	0.750978	-0.384942	0.53368	1.0772	0.68049	1.7052
1e47Yw	QVvlkc	outcome	genus.RuminococcaceaeUCG004.id.11362	Simple mode	11	0.250405	0.483244	0.615606	-0.696754	1.19756	1.28455	0.4982	3.31204
1e47Yw	QVvlkc	outcome	genus.RuminococcaceaeUCG004.id.11362	Weighted mode	11	0.292013	0.423337	0.506019	-0.537728	1.12175	1.33912	0.584074	3.07023
1m2Ptw	QVvlkc	outcome	genus.ChristensenellaceaeR.7group.id.11283	MR Egger	8	2.50346	1.63481	0.176566	-0.700777	5.70769	12.2247	0.4962	301.175
1m2Ptw	QVvlkc	outcome	genus.ChristensenellaceaeR.7group.id.11283	Weighted median	8	0.0403025	0.484782	0.933744	-0.90987	0.990475	1.04113	0.402576	2.69251
1m2Ptw	QVvlkc	outcome	genus.ChristensenellaceaeR.7group.id.11283	Inverse variance weighted	8	-0.280352	0.53005	0.596864	-1.31925	0.758546	0.755518	0.267336	2.13517
1m2Ptw	QVvlkc	outcome	genus.ChristensenellaceaeR.7group.id.11283	Simple mode	8	0.266332	0.811737	0.752431	-1.32467	1.85734	1.30517	0.26589	6.40665
1m2Ptw	QVvlkc	outcome	genus.ChristensenellaceaeR.7group.id.11283	Weighted mode	8	0.182064	0.69118	0.799819	-1.17265	1.53678	1.19969	0.309546	4.64958
1zyXcX	QVvlkc	outcome	class.Mollicutes.id.3920	MR Egger	12	0.223156	0.778886	0.780338	-1.30346	1.74977	1.25002	0.27159	5.7533
1zyXcX	QVvlkc	outcome	class.Mollicutes.id.3920	Weighted median	12	0.140102	0.291699	0.631018	-0.431629	0.711832	1.15039	0.64945	2.03772
1zyXcX	QVvlkc	outcome	class.Mollicutes.id.3920	Inverse variance weighted	12	0.00862044	0.21735	0.968363	-0.417386	0.434627	1.00866	0.658766	1.54439
1zyXcX	QVvlkc	outcome	class.Mollicutes.id.3920	Simple mode	12	0.36342	0.485449	0.469788	-0.588061	1.3149	1.43824	0.555403	3.72438
1zyXcX	QVvlkc	outcome	class.Mollicutes.id.3920	Weighted mode	12	0.286237	0.460967	0.547285	-0.617259	1.18973	1.33141	0.539421	3.2862
3IqRTI	QVvlkc	outcome	family.BacteroidalesS24.7group.id.11173	MR Egger	8	0.94353	1.01507	0.388486	-1.04601	2.93307	2.56904	0.351338	18.7852
3IqRTI	QVvlkc	outcome	family.BacteroidalesS24.7group.id.11173	Weighted median	8	-0.14207	0.295034	0.630134	-0.720337	0.436196	0.86756	0.486588	1.54681
3IqRTI	QVvlkc	outcome	family.BacteroidalesS24.7group.id.11173	Inverse variance weighted	8	0.172094	0.247571	0.486975	-0.313145	0.657333	1.18779	0.731144	1.92964
3IqRTI	QVvlkc	outcome	family.BacteroidalesS24.7group.id.11173	Simple mode	8	-0.414039	0.593879	0.508177	-1.57804	0.749964	0.660975	0.206379	2.11692
3IqRTI	QVvlkc	outcome	family.BacteroidalesS24.7group.id.11173	Weighted mode	8	-0.4334	0.531866	0.441985	-1.47586	0.609056	0.648301	0.228583	1.8387
3IRbSm	QVvlkc	outcome	class.Verrucomicrobiae.id.4029	MR Egger	12	0.157375	0.827886	0.85304	-1.46528	1.78003	1.17043	0.231013	5.93004
3IRbSm	QVvlkc	outcome	class.Verrucomicrobiae.id.4029	Weighted median	12	0.321085	0.293322	0.273669	-0.253825	0.895995	1.37862	0.775827	2.44977
3IRbSm	QVvlkc	outcome	class.Verrucomicrobiae.id.4029	Inverse variance weighted	12	0.0413098	0.226494	0.855278	-0.402618	0.485237	1.04217	0.668568	1.62456
3IRbSm	QVvlkc	outcome	class.Verrucomicrobiae.id.4029	Simple mode	12	0.495645	0.528761	0.368693	-0.540727	1.53202	1.64156	0.582325	4.6275
3IRbSm	QVvlkc	outcome	class.Verrucomicrobiae.id.4029	Weighted mode	12	0.495645	0.448054	0.292239	-0.382542	1.37383	1.64156	0.682126	3.95046
3V1wbH	QVvlkc	outcome	genus.FamilyXIIIUCG001.id.11294	MR Egger	8	-1.35254	1.03874	0.240635	-3.38848	0.6834	0.258583	0.03376	1.9806
3V1wbH	QVvlkc	outcome	genus.FamilyXIIIUCG001.id.11294	Weighted median	8	-0.127359	0.36702	0.728585	-0.846719	0.592001	0.880417	0.428819	1.8076
3V1wbH	QVvlkc	outcome	genus.FamilyXIIIUCG001.id.11294	Inverse variance weighted	8	-0.0163027	0.351912	0.96305	-0.70605	0.673444	0.983829	0.49359	1.96098
3V1wbH	QVvlkc	outcome	genus.FamilyXIIIUCG001.id.11294	Simple mode	8	-0.141061	0.55057	0.805157	-1.22018	0.938058	0.868437	0.295177	2.55501
3V1wbH	QVvlkc	outcome	genus.FamilyXIIIUCG001.id.11294	Weighted mode	8	-0.108153	0.49169	0.832179	-1.07186	0.85556	0.897491	0.34237	2.35269
40Wywf	QVvlkc	outcome	genus.Holdemanella.id.11393	MR Egger	11	-0.105041	0.736404	0.889717	-1.54839	1.33831	0.900288	0.21259	3.8126
40Wywf	QVvlkc	outcome	genus.Holdemanella.id.11393	Weighted median	11	-0.292581	0.248352	0.238761	-0.779351	0.194189	0.746335	0.458704	1.21433
40Wywf	QVvlkc	outcome	genus.Holdemanella.id.11393	Inverse variance weighted	11	-0.184477	0.243686	0.449033	-0.662101	0.293147	0.831539	0.515767	1.34064
40Wywf	QVvlkc	outcome	genus.Holdemanella.id.11393	Simple mode	11	0.342363	0.453803	0.467983	-0.54709	1.23182	1.40827	0.578631	3.42745
40Wywf	QVvlkc	outcome	genus.Holdemanella.id.11393	Weighted mode	11	-0.264332	0.426046	0.548851	-1.09938	0.570717	0.767718	0.333077	1.76954
4uNsLj	QVvlkc	outcome	phylum.Euryarchaeota.id.55	MR Egger	11	0.341465	0.726846	0.64968	-1.08315	1.76608	1.40701	0.338526	5.84791
4uNsLj	QVvlkc	outcome	phylum.Euryarchaeota.id.55	Weighted median	11	0.0840468	0.178286	0.637344	-0.265393	0.433487	1.08768	0.766904	1.54263
4uNsLj	QVvlkc	outcome	phylum.Euryarchaeota.id.55	Inverse variance weighted	11	-0.0870334	0.158015	0.581775	-0.396742	0.222675	0.916646	0.672508	1.24941
4uNsLj	QVvlkc	outcome	phylum.Euryarchaeota.id.55	Simple mode	11	0.255692	0.336373	0.464713	-0.403599	0.914983	1.29135	0.667912	2.49673
4uNsLj	QVvlkc	outcome	phylum.Euryarchaeota.id.55	Weighted mode	11	0.229376	0.28736	0.443286	-0.333849	0.792601	1.25781	0.716162	2.20913
4W5t6i	QVvlkc	outcome	genus.DefluviitaleaceaeUCG011.id.11287	MR Egger	10	0.562636	0.894626	0.546944	-1.19083	2.3161	1.75529	0.303969	10.1361
4W5t6i	QVvlkc	outcome	genus.DefluviitaleaceaeUCG011.id.11287	Weighted median	10	-0.0170789	0.290284	0.953083	-0.586036	0.551878	0.983066	0.556529	1.73651
4W5t6i	QVvlkc	outcome	genus.DefluviitaleaceaeUCG011.id.11287	Inverse variance weighted	10	0.0122094	0.229813	0.95763	-0.438224	0.462643	1.01228	0.645181	1.58827
4W5t6i	QVvlkc	outcome	genus.DefluviitaleaceaeUCG011.id.11287	Simple mode	10	0.0408936	0.480355	0.93402	-0.900602	0.98239	1.04174	0.406325	2.67083
4W5t6i	QVvlkc	outcome	genus.DefluviitaleaceaeUCG011.id.11287	Weighted mode	10	0.114392	0.451201	0.805556	-0.769961	0.998746	1.12119	0.463031	2.71487
5JolZJ	QVvlkc	outcome	genus.Lactobacillus.id.1837	MR Egger	8	-0.266902	0.512483	0.621157	-1.27137	0.737564	0.765748	0.280448	2.09084
5JolZJ	QVvlkc	outcome	genus.Lactobacillus.id.1837	Weighted median	8	-0.0620714	0.244793	0.79983	-0.541865	0.417722	0.939816	0.581663	1.5185
5JolZJ	QVvlkc	outcome	genus.Lactobacillus.id.1837	Inverse variance weighted	8	0.147258	0.196043	0.452562	-0.236987	0.531502	1.15865	0.789002	1.70149
5JolZJ	QVvlkc	outcome	genus.Lactobacillus.id.1837	Simple mode	8	0.760706	0.467033	0.147377	-0.154678	1.67609	2.13979	0.856691	5.34462
5JolZJ	QVvlkc	outcome	genus.Lactobacillus.id.1837	Weighted mode	8	-0.238164	0.288049	0.435615	-0.80274	0.326413	0.788073	0.448099	1.38599
5pHVlZ	QVvlkc	outcome	genus..Eubacteriumhalliigroup.id.11338	MR Egger	15	-0.473143	0.426366	0.287229	-1.30882	0.362534	0.623041	0.270139	1.43697
5pHVlZ	QVvlkc	outcome	genus..Eubacteriumhalliigroup.id.11338	Weighted median	15	-0.266664	0.280597	0.341938	-0.816634	0.283307	0.765931	0.441917	1.32751
5pHVlZ	QVvlkc	outcome	genus..Eubacteriumhalliigroup.id.11338	Inverse variance weighted	15	-0.190554	0.203218	0.348407	-0.588861	0.207753	0.826501	0.554959	1.23091
5pHVlZ	QVvlkc	outcome	genus..Eubacteriumhalliigroup.id.11338	Simple mode	15	-0.0053797	0.455093	0.990735	-0.897362	0.886603	0.994635	0.407644	2.42687
5pHVlZ	QVvlkc	outcome	genus..Eubacteriumhalliigroup.id.11338	Weighted mode	15	-0.245582	0.457812	0.600086	-1.14289	0.65173	0.782249	0.318895	1.91886
5ZbKSa	QVvlkc	outcome	genus.Oscillospira.id.2064	MR Egger	9	1.8931	1.02998	0.108664	-0.125661	3.91186	6.63992	0.881913	49.9919
5ZbKSa	QVvlkc	outcome	genus.Oscillospira.id.2064	Weighted median	9	-0.538223	0.306911	0.0794861	-1.13977	0.0633233	0.583785	0.319893	1.06537
5ZbKSa	QVvlkc	outcome	genus.Oscillospira.id.2064	Inverse variance weighted	9	-0.278928	0.280586	0.320177	-0.828877	0.27102	0.756594	0.436539	1.3113
5ZbKSa	QVvlkc	outcome	genus.Oscillospira.id.2064	Simple mode	9	-0.558707	0.433359	0.233338	-1.40809	0.290678	0.571948	0.24461	1.33733
5ZbKSa	QVvlkc	outcome	genus.Oscillospira.id.2064	Weighted mode	9	-0.534076	0.371627	0.188617	-1.26247	0.194314	0.586211	0.282955	1.21448
7aMzWl	QVvlkc	outcome	genus.Senegalimassilia.id.11160	MR Egger	5	1.03324	1.06808	0.404709	-1.06019	3.12667	2.81016	0.346392	22.7979
7aMzWl	QVvlkc	outcome	genus.Senegalimassilia.id.11160	Weighted median	5	0.0554255	0.360985	0.877973	-0.652105	0.762956	1.05699	0.520948	2.14461
7aMzWl	QVvlkc	outcome	genus.Senegalimassilia.id.11160	Inverse variance weighted	5	-0.0701077	0.277609	0.800622	-0.614221	0.474005	0.932293	0.541062	1.60642
7aMzWl	QVvlkc	outcome	genus.Senegalimassilia.id.11160	Simple mode	5	0.195922	0.442587	0.680886	-0.671548	1.06339	1.21643	0.510917	2.89618
7aMzWl	QVvlkc	outcome	genus.Senegalimassilia.id.11160	Weighted mode	5	0.113076	0.470602	0.821926	-0.809304	1.03546	1.11972	0.445168	2.81639
7bq729	QVvlkc	outcome	class.Melainabacteria.id.1589	MR Egger	10	-0.321814	0.598897	0.605649	-1.49565	0.852025	0.724833	0.224102	2.34439
7bq729	QVvlkc	outcome	class.Melainabacteria.id.1589	Weighted median	10	-0.0872518	0.240097	0.716304	-0.557842	0.383338	0.916446	0.572443	1.46717
7bq729	QVvlkc	outcome	class.Melainabacteria.id.1589	Inverse variance weighted	10	0.0482785	0.1911	0.800551	-0.326278	0.422835	1.04946	0.721604	1.52628
7bq729	QVvlkc	outcome	class.Melainabacteria.id.1589	Simple mode	10	-0.168053	0.380371	0.669049	-0.91358	0.577474	0.845309	0.401086	1.78153
7bq729	QVvlkc	outcome	class.Melainabacteria.id.1589	Weighted mode	10	-0.218607	0.361677	0.560486	-0.927493	0.490279	0.803637	0.395544	1.63277
7CqjUF	QVvlkc	outcome	genus.Ruminiclostridium6.id.11356	MR Egger	14	-0.125861	0.584267	0.83306	-1.27103	1.0193	0.881737	0.280544	2.77126
7CqjUF	QVvlkc	outcome	genus.Ruminiclostridium6.id.11356	Weighted median	14	0.171079	0.321445	0.594575	-0.458953	0.80111	1.18658	0.631945	2.22801
7CqjUF	QVvlkc	outcome	genus.Ruminiclostridium6.id.11356	Inverse variance weighted	14	0.131424	0.235179	0.576281	-0.329528	0.592376	1.14045	0.719263	1.80828
7CqjUF	QVvlkc	outcome	genus.Ruminiclostridium6.id.11356	Simple mode	14	0.357333	0.537073	0.517468	-0.695331	1.41	1.42951	0.498909	4.09594
7CqjUF	QVvlkc	outcome	genus.Ruminiclostridium6.id.11356	Weighted mode	14	0.275512	0.464798	0.563514	-0.635491	1.18652	1.3172	0.529675	3.27565
7gLVCg	QVvlkc	outcome	genus.Hungatella.id.11306	MR Egger	5	2.08926	1.21427	0.183811	-0.290713	4.46923	8.07892	0.74773	87.2894
7gLVCg	QVvlkc	outcome	genus.Hungatella.id.11306	Weighted median	5	0.211017	0.255988	0.409755	-0.29072	0.712755	1.23493	0.747725	2.0396
7gLVCg	QVvlkc	outcome	genus.Hungatella.id.11306	Inverse variance weighted	5	0.0202805	0.200345	0.919369	-0.372395	0.412956	1.02049	0.689082	1.51128
7gLVCg	QVvlkc	outcome	genus.Hungatella.id.11306	Simple mode	5	0.291948	0.384638	0.490108	-0.461942	1.04584	1.33903	0.630059	2.84578
7gLVCg	QVvlkc	outcome	genus.Hungatella.id.11306	Weighted mode	5	0.315761	0.382132	0.455064	-0.433217	1.06474	1.3713	0.64842	2.90008
8S5BfR	QVvlkc	outcome	class.Clostridia.id.1859	MR Egger	10	-0.1042	1.79874	0.955226	-3.62974	3.42134	0.901045	0.0265231	30.6104
8S5BfR	QVvlkc	outcome	class.Clostridia.id.1859	Weighted median	10	0.588233	0.378986	0.120633	-0.154579	1.33104	1.8008	0.856776	3.78499
8S5BfR	QVvlkc	outcome	class.Clostridia.id.1859	Inverse variance weighted	10	0.575008	0.400963	0.151553	-0.21088	1.3609	1.77714	0.809871	3.89968
8S5BfR	QVvlkc	outcome	class.Clostridia.id.1859	Simple mode	10	0.871726	0.530638	0.134841	-0.168324	1.91178	2.39103	0.84508	6.76509
8S5BfR	QVvlkc	outcome	class.Clostridia.id.1859	Weighted mode	10	0.776895	0.526353	0.174053	-0.254757	1.80855	2.17471	0.775105	6.10158
9DW60i	QVvlkc	outcome	family.Desulfovibrionaceae.id.3169	MR Egger	8	0.150971	1.43311	0.919536	-2.65792	2.95986	1.16296	0.0700937	19.2953
9DW60i	QVvlkc	outcome	family.Desulfovibrionaceae.id.3169	Weighted median	8	0.282875	0.388271	0.466276	-0.478135	1.04389	1.32694	0.619939	2.84023
9DW60i	QVvlkc	outcome	family.Desulfovibrionaceae.id.3169	Inverse variance weighted	8	-0.0538154	0.299124	0.857223	-0.640098	0.532468	0.947607	0.527241	1.70313
9DW60i	QVvlkc	outcome	family.Desulfovibrionaceae.id.3169	Simple mode	8	0.390734	0.623393	0.550686	-0.831116	1.61258	1.47806	0.435563	5.01575
9DW60i	QVvlkc	outcome	family.Desulfovibrionaceae.id.3169	Weighted mode	8	0.382212	0.645273	0.57226	-0.882522	1.64695	1.46552	0.413738	5.19111
9O6t7B	QVvlkc	outcome	genus.Collinsella.id.815	MR Egger	10	-1.38973	1.10394	0.243564	-3.55346	0.773992	0.249142	0.0286255	2.1684
9O6t7B	QVvlkc	outcome	genus.Collinsella.id.815	Weighted median	10	-0.0671151	0.350344	0.84808	-0.75379	0.61956	0.935088	0.47058	1.85811
9O6t7B	QVvlkc	outcome	genus.Collinsella.id.815	Inverse variance weighted	10	0.023424	0.282703	0.933965	-0.530674	0.577522	1.0237	0.588208	1.78162
9O6t7B	QVvlkc	outcome	genus.Collinsella.id.815	Simple mode	10	-0.0963741	0.59752	0.875427	-1.26751	1.07477	0.908124	0.281531	2.9293
9O6t7B	QVvlkc	outcome	genus.Collinsella.id.815	Weighted mode	10	-0.0963741	0.603368	0.876624	-1.27898	1.08623	0.908124	0.278322	2.96307
9Wrw73	QVvlkc	outcome	genus.Ruminococcus2.id.11374	MR Egger	15	0.537459	0.491687	0.294196	-0.426248	1.50117	1.71165	0.652955	4.48692
9Wrw73	QVvlkc	outcome	genus.Ruminococcus2.id.11374	Weighted median	15	0.119352	0.275819	0.66522	-0.421254	0.659957	1.12677	0.656224	1.93471
9Wrw73	QVvlkc	outcome	genus.Ruminococcus2.id.11374	Inverse variance weighted	15	0.0456294	0.205846	0.824572	-0.357828	0.449087	1.04669	0.699193	1.56688
9Wrw73	QVvlkc	outcome	genus.Ruminococcus2.id.11374	Simple mode	15	0.0688386	0.450059	0.880617	-0.813278	0.950955	1.07126	0.443402	2.58818
9Wrw73	QVvlkc	outcome	genus.Ruminococcus2.id.11374	Weighted mode	15	0.195117	0.346928	0.582728	-0.484862	0.875097	1.21545	0.615782	2.39911
aeQihz	QVvlkc	outcome	family.Victivallaceae.id.2255	MR Egger	13	0.403217	0.686152	0.568635	-0.941641	1.74808	1.49663	0.389987	5.74354
aeQihz	QVvlkc	outcome	family.Victivallaceae.id.2255	Weighted median	13	0.204629	0.16237	0.207575	-0.113616	0.522875	1.22707	0.8926	1.68687
aeQihz	QVvlkc	outcome	family.Victivallaceae.id.2255	Inverse variance weighted	13	0.122792	0.134321	0.360628	-0.140477	0.386061	1.13065	0.868944	1.47117
aeQihz	QVvlkc	outcome	family.Victivallaceae.id.2255	Simple mode	13	0.326784	0.312703	0.316603	-0.286113	0.939682	1.3865	0.751178	2.55917
aeQihz	QVvlkc	outcome	family.Victivallaceae.id.2255	Weighted mode	13	0.314505	0.316522	0.340019	-0.305879	0.934889	1.36958	0.736475	2.54693
aFmb2Q	QVvlkc	outcome	genus.Ruminiclostridium5.id.11355	MR Egger	11	-0.802367	1.12649	0.494346	-3.01029	1.40555	0.448267	0.0492776	4.07778
aFmb2Q	QVvlkc	outcome	genus.Ruminiclostridium5.id.11355	Weighted median	11	0.165487	0.36436	0.649695	-0.548658	0.879632	1.17997	0.577725	2.41001
aFmb2Q	QVvlkc	outcome	genus.Ruminiclostridium5.id.11355	Inverse variance weighted	11	0.115154	0.269442	0.669104	-0.412952	0.64326	1.12205	0.661694	1.90267
aFmb2Q	QVvlkc	outcome	genus.Ruminiclostridium5.id.11355	Simple mode	11	0.37001	0.641683	0.576942	-0.887689	1.62771	1.44775	0.411606	5.0922
aFmb2Q	QVvlkc	outcome	genus.Ruminiclostridium5.id.11355	Weighted mode	11	0.379605	0.637912	0.565015	-0.870701	1.62991	1.46171	0.418658	5.10342
aiTuLL	QVvlkc	outcome	order.Rhodospirillales.id.2667	MR Egger	14	0.39959	0.804519	0.628387	-1.17727	1.97645	1.49121	0.30812	7.21707
aiTuLL	QVvlkc	outcome	order.Rhodospirillales.id.2667	Weighted median	14	-0.156888	0.224268	0.484205	-0.596452	0.282677	0.8548	0.550762	1.32668
aiTuLL	QVvlkc	outcome	order.Rhodospirillales.id.2667	Inverse variance weighted	14	-0.149476	0.196328	0.446443	-0.53428	0.235327	0.861159	0.586091	1.26532
aiTuLL	QVvlkc	outcome	order.Rhodospirillales.id.2667	Simple mode	14	-0.140105	0.348888	0.694519	-0.823926	0.543715	0.869267	0.438706	1.72239
aiTuLL	QVvlkc	outcome	order.Rhodospirillales.id.2667	Weighted mode	14	-0.194019	0.325751	0.561665	-0.832491	0.444453	0.823642	0.434964	1.55964
ajhg2F	QVvlkc	outcome	genus.Lactococcus.id.1851	MR Egger	9	-0.0819572	0.807824	0.922035	-1.66529	1.50138	0.921311	0.189135	4.48787
ajhg2F	QVvlkc	outcome	genus.Lactococcus.id.1851	Weighted median	9	0.237901	0.218913	0.277152	-0.191168	0.666971	1.26858	0.825993	1.94833
ajhg2F	QVvlkc	outcome	genus.Lactococcus.id.1851	Inverse variance weighted	9	0.299986	0.170823	0.0790678	-0.0348273	0.634799	1.34984	0.965772	1.88664
ajhg2F	QVvlkc	outcome	genus.Lactococcus.id.1851	Simple mode	9	0.602573	0.357614	0.130483	-0.0983501	1.3035	1.82681	0.906331	3.68215
ajhg2F	QVvlkc	outcome	genus.Lactococcus.id.1851	Weighted mode	9	0.589838	0.331446	0.113021	-0.0597967	1.23947	1.8037	0.941956	3.45379
Anex0Y	QVvlkc	outcome	genus.Fusicatenibacter.id.11305	MR Egger	19	0.530956	0.910403	0.56741	-1.25344	2.31535	1.70056	0.285522	10.1284
Anex0Y	QVvlkc	outcome	genus.Fusicatenibacter.id.11305	Weighted median	19	0.0508758	0.306329	0.868092	-0.549529	0.65128	1.05219	0.577222	1.91799
Anex0Y	QVvlkc	outcome	genus.Fusicatenibacter.id.11305	Inverse variance weighted	19	-0.218008	0.240119	0.363922	-0.688641	0.252625	0.804119	0.502258	1.2874
Anex0Y	QVvlkc	outcome	genus.Fusicatenibacter.id.11305	Simple mode	19	0.405959	0.538201	0.460431	-0.648915	1.46083	1.50074	0.522612	4.30955
Anex0Y	QVvlkc	outcome	genus.Fusicatenibacter.id.11305	Weighted mode	19	0.326727	0.486847	0.510672	-0.627492	1.28095	1.38642	0.533929	3.60005
AQVKtu	QVvlkc	outcome	genus.Anaerofilum.id.2053	MR Egger	11	-1.1641	1.35035	0.411027	-3.81079	1.48258	0.312203	0.0221308	4.4043
AQVKtu	QVvlkc	outcome	genus.Anaerofilum.id.2053	Weighted median	11	-0.34247	0.240525	0.154492	-0.8139	0.12896	0.710014	0.443127	1.13764
AQVKtu	QVvlkc	outcome	genus.Anaerofilum.id.2053	Inverse variance weighted	11	-0.419692	0.238959	0.0790307	-0.888052	0.0486668	0.657249	0.411457	1.04987
AQVKtu	QVvlkc	outcome	genus.Anaerofilum.id.2053	Simple mode	11	-0.35355	0.404897	0.403042	-1.14715	0.440047	0.702191	0.317541	1.55278
AQVKtu	QVvlkc	outcome	genus.Anaerofilum.id.2053	Weighted mode	11	-0.295029	0.391584	0.468562	-1.06253	0.472475	0.74451	0.345579	1.60396
AS5YPA	QVvlkc	outcome	genus.Catenibacterium.id.2153	MR Egger	4	-0.288586	5.74621	0.96451	-11.5512	10.974	0.749322	9.62491e-06	58336.5
AS5YPA	QVvlkc	outcome	genus.Catenibacterium.id.2153	Weighted median	4	-0.0329888	0.25496	0.89705	-0.53271	0.466733	0.967549	0.587012	1.59478
AS5YPA	QVvlkc	outcome	genus.Catenibacterium.id.2153	Inverse variance weighted	4	0.159916	0.375987	0.670602	-0.577019	0.89685	1.17341	0.56157	2.45187
AS5YPA	QVvlkc	outcome	genus.Catenibacterium.id.2153	Simple mode	4	-0.344247	0.556017	0.579668	-1.43404	0.745546	0.708754	0.238344	2.10759
AS5YPA	QVvlkc	outcome	genus.Catenibacterium.id.2153	Weighted mode	4	-0.353258	0.401998	0.444231	-1.14118	0.434658	0.702396	0.319443	1.54444
B00JnW	QVvlkc	outcome	genus.Olsenella.id.822	MR Egger	10	0.437954	0.520344	0.42442	-0.58192	1.45783	1.54953	0.558825	4.29662
B00JnW	QVvlkc	outcome	genus.Olsenella.id.822	Weighted median	10	0.0274213	0.183279	0.881068	-0.331805	0.386648	1.0278	0.717627	1.47204
B00JnW	QVvlkc	outcome	genus.Olsenella.id.822	Inverse variance weighted	10	-0.00844341	0.160364	0.95801	-0.322757	0.30587	0.991592	0.72415	1.35781
B00JnW	QVvlkc	outcome	genus.Olsenella.id.822	Simple mode	10	0.258815	0.293866	0.401374	-0.317163	0.834792	1.29539	0.728212	2.30434
B00JnW	QVvlkc	outcome	genus.Olsenella.id.822	Weighted mode	10	0.173656	0.241647	0.4906	-0.299972	0.647284	1.18965	0.740839	1.91035
bcEphP	QVvlkc	outcome	family.Verrucomicrobiaceae.id.4036	MR Egger	12	0.15545	0.828082	0.854848	-1.46759	1.77849	1.16818	0.23048	5.92091
bcEphP	QVvlkc	outcome	family.Verrucomicrobiaceae.id.4036	Weighted median	12	0.320246	0.300156	0.286002	-0.268059	0.908551	1.37747	0.764863	2.48072
bcEphP	QVvlkc	outcome	family.Verrucomicrobiaceae.id.4036	Inverse variance weighted	12	0.0411528	0.226521	0.855839	-0.402828	0.485134	1.04201	0.668427	1.62439
bcEphP	QVvlkc	outcome	family.Verrucomicrobiaceae.id.4036	Simple mode	12	0.495381	0.483943	0.327993	-0.453147	1.44391	1.64112	0.635625	4.23722
bcEphP	QVvlkc	outcome	family.Verrucomicrobiaceae.id.4036	Weighted mode	12	0.495381	0.427581	0.271167	-0.342678	1.33344	1.64112	0.709867	3.79407
Bn2oPk	QVvlkc	outcome	genus.Butyricimonas.id.945	MR Egger	13	-1.0509	0.744208	0.185578	-2.50955	0.407747	0.349623	0.081305	1.50343
Bn2oPk	QVvlkc	outcome	genus.Butyricimonas.id.945	Weighted median	13	0.0640279	0.294129	0.827674	-0.512465	0.640521	1.06612	0.599017	1.89747
Bn2oPk	QVvlkc	outcome	genus.Butyricimonas.id.945	Inverse variance weighted	13	0.201604	0.214507	0.347295	-0.218829	0.622037	1.22336	0.803459	1.86272
Bn2oPk	QVvlkc	outcome	genus.Butyricimonas.id.945	Simple mode	13	-0.0218749	0.538367	0.968258	-1.07707	1.03332	0.978363	0.340591	2.81039
Bn2oPk	QVvlkc	outcome	genus.Butyricimonas.id.945	Weighted mode	13	0.0277663	0.477387	0.954576	-0.907912	0.963444	1.02816	0.403366	2.62071
bsmXfP	QVvlkc	outcome	genus.Flavonifractor.id.2059	MR Egger	6	-1.88209	1.20513	0.193381	-4.24415	0.479979	0.152272	0.0143479	1.61604
bsmXfP	QVvlkc	outcome	genus.Flavonifractor.id.2059	Weighted median	6	-0.1997	0.36124	0.580388	-0.90773	0.508331	0.818976	0.403439	1.66251
bsmXfP	QVvlkc	outcome	genus.Flavonifractor.id.2059	Inverse variance weighted	6	-0.0361909	0.289089	0.900373	-0.602804	0.530423	0.964456	0.547275	1.69965
bsmXfP	QVvlkc	outcome	genus.Flavonifractor.id.2059	Simple mode	6	-0.513464	0.593401	0.426438	-1.67653	0.649602	0.598419	0.187022	1.91478
bsmXfP	QVvlkc	outcome	genus.Flavonifractor.id.2059	Weighted mode	6	-0.505839	0.628189	0.457251	-1.73709	0.725411	0.602999	0.176032	2.06558
cdakGa	QVvlkc	outcome	genus.RuminococcaceaeNK4A214group.id.11358	MR Egger	14	-1.40532	0.929522	0.156444	-3.22719	0.416539	0.245288	0.0396689	1.5167
cdakGa	QVvlkc	outcome	genus.RuminococcaceaeNK4A214group.id.11358	Weighted median	14	-0.108522	0.332945	0.744465	-0.761095	0.544051	0.897159	0.467155	1.72297
cdakGa	QVvlkc	outcome	genus.RuminococcaceaeNK4A214group.id.11358	Inverse variance weighted	14	-0.44232	0.283549	0.118774	-0.998076	0.113436	0.642544	0.368588	1.12012
cdakGa	QVvlkc	outcome	genus.RuminococcaceaeNK4A214group.id.11358	Simple mode	14	-0.0476546	0.527296	0.929367	-1.08116	0.985846	0.953463	0.339203	2.68008
cdakGa	QVvlkc	outcome	genus.RuminococcaceaeNK4A214group.id.11358	Weighted mode	14	-0.0476546	0.556647	0.933081	-1.13868	1.04337	0.953463	0.32024	2.83878
CgkZ6i	QVvlkc	outcome	genus..Eubacteriumfissicatenagroup.id.14373	MR Egger	9	-1.41841	0.88865	0.154489	-3.16016	0.323346	0.242099	0.0424188	1.38174
CgkZ6i	QVvlkc	outcome	genus..Eubacteriumfissicatenagroup.id.14373	Weighted median	9	0.0577056	0.205141	0.778483	-0.344371	0.459783	1.0594	0.708666	1.58373
CgkZ6i	QVvlkc	outcome	genus..Eubacteriumfissicatenagroup.id.14373	Inverse variance weighted	9	-0.128547	0.183033	0.482483	-0.487292	0.230198	0.879372	0.614288	1.25885
CgkZ6i	QVvlkc	outcome	genus..Eubacteriumfissicatenagroup.id.14373	Simple mode	9	0.201869	0.369129	0.59938	-0.521624	0.925361	1.22369	0.593556	2.52278
CgkZ6i	QVvlkc	outcome	genus..Eubacteriumfissicatenagroup.id.14373	Weighted mode	9	0.201869	0.358881	0.589189	-0.501538	0.905275	1.22369	0.605599	2.47261
cgyIqO	QVvlkc	outcome	family.ClostridialesvadinBB60group.id.11286	MR Egger	15	-0.173782	0.531817	0.749043	-1.21614	0.86858	0.84048	0.296371	2.38352
cgyIqO	QVvlkc	outcome	family.ClostridialesvadinBB60group.id.11286	Weighted median	15	-0.0310269	0.265693	0.907036	-0.551785	0.489731	0.969449	0.575921	1.63188
cgyIqO	QVvlkc	outcome	family.ClostridialesvadinBB60group.id.11286	Inverse variance weighted	15	0.0596487	0.190419	0.754091	-0.313572	0.43287	1.06146	0.730832	1.54168
cgyIqO	QVvlkc	outcome	family.ClostridialesvadinBB60group.id.11286	Simple mode	15	-0.00464661	0.421682	0.991364	-0.831143	0.82185	0.995364	0.435551	2.2747
cgyIqO	QVvlkc	outcome	family.ClostridialesvadinBB60group.id.11286	Weighted mode	15	-0.0346358	0.320496	0.915474	-0.662807	0.593536	0.965957	0.515402	1.81038
chUwyP	QVvlkc	outcome	genus.Enterorhabdus.id.820	MR Egger	6	0.694169	0.661066	0.352937	-0.60152	1.98986	2.00204	0.547978	7.31449
chUwyP	QVvlkc	outcome	genus.Enterorhabdus.id.820	Weighted median	6	-0.240398	0.328967	0.464921	-0.885173	0.404377	0.786315	0.412643	1.49837
chUwyP	QVvlkc	outcome	genus.Enterorhabdus.id.820	Inverse variance weighted	6	-0.116074	0.258388	0.653271	-0.622515	0.390367	0.890409	0.536593	1.47752
chUwyP	QVvlkc	outcome	genus.Enterorhabdus.id.820	Simple mode	6	-0.477889	0.456037	0.342667	-1.37172	0.415944	0.620091	0.25367	1.5158
chUwyP	QVvlkc	outcome	genus.Enterorhabdus.id.820	Weighted mode	6	-0.357166	0.453876	0.466969	-1.24676	0.532431	0.699656	0.287434	1.70307
cJe8VK	QVvlkc	outcome	genus..Ruminococcusgauvreauiigroup.id.11342	MR Egger	11	1.00757	1.2272	0.432837	-1.39774	3.41288	2.73894	0.247154	30.3527
cJe8VK	QVvlkc	outcome	genus..Ruminococcusgauvreauiigroup.id.11342	Weighted median	11	-0.400303	0.318052	0.208172	-1.02369	0.22308	0.670117	0.359269	1.24992
cJe8VK	QVvlkc	outcome	genus..Ruminococcusgauvreauiigroup.id.11342	Inverse variance weighted	11	-0.110686	0.299052	0.711291	-0.696829	0.475457	0.89522	0.498163	1.60875
cJe8VK	QVvlkc	outcome	genus..Ruminococcusgauvreauiigroup.id.11342	Simple mode	11	-0.547812	0.480297	0.280629	-1.48919	0.39357	0.578214	0.225555	1.48226
cJe8VK	QVvlkc	outcome	genus..Ruminococcusgauvreauiigroup.id.11342	Weighted mode	11	-0.522054	0.479495	0.301803	-1.46186	0.417756	0.593301	0.231804	1.51855
Cmvkmn	QVvlkc	outcome	genus.LachnospiraceaeUCG008.id.11328	MR Egger	12	1.21844	0.849515	0.182017	-0.446613	2.88349	3.3819	0.639791	17.8765
Cmvkmn	QVvlkc	outcome	genus.LachnospiraceaeUCG008.id.11328	Weighted median	12	-0.141483	0.215464	0.511409	-0.563792	0.280825	0.86807	0.569047	1.32422
Cmvkmn	QVvlkc	outcome	genus.LachnospiraceaeUCG008.id.11328	Inverse variance weighted	12	-0.0308553	0.176928	0.861555	-0.377634	0.315923	0.969616	0.685481	1.37153
Cmvkmn	QVvlkc	outcome	genus.LachnospiraceaeUCG008.id.11328	Simple mode	12	-0.0971149	0.377178	0.801563	-0.836384	0.642154	0.907452	0.433275	1.90057
Cmvkmn	QVvlkc	outcome	genus.LachnospiraceaeUCG008.id.11328	Weighted mode	12	-0.105479	0.362765	0.77664	-0.816498	0.605539	0.899893	0.441977	1.83224
CnVFUy	QVvlkc	outcome	family.Lachnospiraceae.id.1987	MR Egger	16	-0.0552719	0.830359	0.94787	-1.68278	1.57223	0.946228	0.185857	4.81739
CnVFUy	QVvlkc	outcome	family.Lachnospiraceae.id.1987	Weighted median	16	-0.202055	0.3312	0.541815	-0.851208	0.447097	0.81705	0.426899	1.56377
CnVFUy	QVvlkc	outcome	family.Lachnospiraceae.id.1987	Inverse variance weighted	16	0.10885	0.238018	0.647442	-0.357666	0.575366	1.115	0.699307	1.77778
CnVFUy	QVvlkc	outcome	family.Lachnospiraceae.id.1987	Simple mode	16	-0.465997	0.56806	0.424872	-1.57939	0.647399	0.627509	0.2061	1.91057
CnVFUy	QVvlkc	outcome	family.Lachnospiraceae.id.1987	Weighted mode	16	-0.445868	0.546382	0.427249	-1.51678	0.625042	0.640269	0.219418	1.86832
cpA8jA	QVvlkc	outcome	family.Ruminococcaceae.id.2050	MR Egger	9	-0.658624	0.595982	0.305644	-1.82675	0.509501	0.517563	0.160936	1.66446
cpA8jA	QVvlkc	outcome	family.Ruminococcaceae.id.2050	Weighted median	9	-0.371509	0.340833	0.275712	-1.03954	0.296524	0.689693	0.353616	1.34518
cpA8jA	QVvlkc	outcome	family.Ruminococcaceae.id.2050	Inverse variance weighted	9	-0.244167	0.264219	0.35543	-0.762037	0.273703	0.783357	0.466715	1.31482
cpA8jA	QVvlkc	outcome	family.Ruminococcaceae.id.2050	Simple mode	9	-0.53321	0.531188	0.344864	-1.57434	0.507919	0.586718	0.207144	1.66183
cpA8jA	QVvlkc	outcome	family.Ruminococcaceae.id.2050	Weighted mode	9	-0.578387	0.491855	0.273428	-1.54242	0.385648	0.560802	0.213863	1.47057
CQQPEZ	QVvlkc	outcome	genus.Bilophila.id.3170	MR Egger	13	0.00527406	1.18945	0.996542	-2.32605	2.33659	1.00529	0.0976812	10.3459
CQQPEZ	QVvlkc	outcome	genus.Bilophila.id.3170	Weighted median	13	0.373126	0.317364	0.239714	-0.248908	0.99516	1.45227	0.779652	2.70516
CQQPEZ	QVvlkc	outcome	genus.Bilophila.id.3170	Inverse variance weighted	13	0.235328	0.230641	0.307575	-0.216728	0.687385	1.26532	0.805149	1.98851
CQQPEZ	QVvlkc	outcome	genus.Bilophila.id.3170	Simple mode	13	0.840048	0.58606	0.177286	-0.30863	1.98873	2.31648	0.734452	7.30623
CQQPEZ	QVvlkc	outcome	genus.Bilophila.id.3170	Weighted mode	13	0.770869	0.585638	0.212665	-0.376981	1.91872	2.16164	0.685929	6.81223
CWsG6j	QVvlkc	outcome	genus.Marvinbryantia.id.2005	MR Egger	11	-0.856306	0.88039	0.356144	-2.58187	0.869257	0.424728	0.0756325	2.38514
CWsG6j	QVvlkc	outcome	genus.Marvinbryantia.id.2005	Weighted median	11	-0.109121	0.325342	0.737319	-0.746791	0.528548	0.896622	0.473885	1.69647
CWsG6j	QVvlkc	outcome	genus.Marvinbryantia.id.2005	Inverse variance weighted	11	-0.00278123	0.234655	0.990543	-0.462706	0.457143	0.997223	0.629578	1.57956
CWsG6j	QVvlkc	outcome	genus.Marvinbryantia.id.2005	Simple mode	11	-0.055475	0.458533	0.9061	-0.954199	0.843249	0.946036	0.38512	2.32391
CWsG6j	QVvlkc	outcome	genus.Marvinbryantia.id.2005	Weighted mode	11	-0.107292	0.453391	0.817711	-0.995938	0.781355	0.898264	0.369377	2.18443
d6FBOf	QVvlkc	outcome	family.Peptococcaceae.id.2024	MR Egger	10	0.115383	0.73583	0.879282	-1.32684	1.55761	1.1223	0.265313	4.74747
d6FBOf	QVvlkc	outcome	family.Peptococcaceae.id.2024	Weighted median	10	0.0286948	0.291229	0.921511	-0.542114	0.599503	1.02911	0.581518	1.82121
d6FBOf	QVvlkc	outcome	family.Peptococcaceae.id.2024	Inverse variance weighted	10	0.0605593	0.248304	0.807315	-0.426117	0.547236	1.06243	0.65304	1.72847
d6FBOf	QVvlkc	outcome	family.Peptococcaceae.id.2024	Simple mode	10	-0.0968792	0.55386	0.865017	-1.18245	0.988687	0.907666	0.306528	2.6877
d6FBOf	QVvlkc	outcome	family.Peptococcaceae.id.2024	Weighted mode	10	-0.140739	0.468617	0.770748	-1.05923	0.77775	0.868716	0.346723	2.17657
D7cXWJ	QVvlkc	outcome	genus.Ruminococcus1.id.11373	MR Egger	10	-0.881215	0.663048	0.220488	-2.18079	0.418358	0.414279	0.112952	1.51946
D7cXWJ	QVvlkc	outcome	genus.Ruminococcus1.id.11373	Weighted median	10	-0.367412	0.352116	0.296744	-1.05756	0.322735	0.692524	0.347303	1.3809
D7cXWJ	QVvlkc	outcome	genus.Ruminococcus1.id.11373	Inverse variance weighted	10	-0.245983	0.248774	0.322771	-0.73358	0.241614	0.781936	0.480187	1.2733
D7cXWJ	QVvlkc	outcome	genus.Ruminococcus1.id.11373	Simple mode	10	-0.754351	0.528958	0.187588	-1.79111	0.282407	0.470316	0.166775	1.32632
D7cXWJ	QVvlkc	outcome	genus.Ruminococcus1.id.11373	Weighted mode	10	-0.557686	0.503696	0.296925	-1.54493	0.429557	0.572532	0.213327	1.53658
d9AMEs	QVvlkc	outcome	phylum.Bacteroidetes.id.905	MR Egger	10	-0.575502	0.61419	0.376174	-1.77931	0.62831	0.562422	0.168754	1.87444
d9AMEs	QVvlkc	outcome	phylum.Bacteroidetes.id.905	Weighted median	10	0.000183285	0.354442	0.999587	-0.694523	0.69489	1.00018	0.499313	2.00349
d9AMEs	QVvlkc	outcome	phylum.Bacteroidetes.id.905	Inverse variance weighted	10	0.146471	0.279604	0.600382	-0.401552	0.694493	1.15774	0.66928	2.00269
d9AMEs	QVvlkc	outcome	phylum.Bacteroidetes.id.905	Simple mode	10	-0.147728	0.509133	0.778272	-1.14563	0.850173	0.862666	0.318024	2.34005
d9AMEs	QVvlkc	outcome	phylum.Bacteroidetes.id.905	Weighted mode	10	-0.126796	0.491622	0.802275	-1.09037	0.836783	0.880914	0.336091	2.30893
DCWvOI	QVvlkc	outcome	genus.LachnospiraceaeUCG004.id.11324	MR Egger	13	-0.583601	1.01693	0.577591	-2.57678	1.40958	0.557886	0.076018	4.09424
DCWvOI	QVvlkc	outcome	genus.LachnospiraceaeUCG004.id.11324	Weighted median	13	-0.165711	0.299992	0.580684	-0.753696	0.422273	0.847291	0.470624	1.52542
DCWvOI	QVvlkc	outcome	genus.LachnospiraceaeUCG004.id.11324	Inverse variance weighted	13	-0.206265	0.236076	0.38227	-0.668974	0.256445	0.813618	0.512234	1.29233
DCWvOI	QVvlkc	outcome	genus.LachnospiraceaeUCG004.id.11324	Simple mode	13	-0.218574	0.537133	0.691226	-1.27136	0.834207	0.803664	0.280451	2.30299
DCWvOI	QVvlkc	outcome	genus.LachnospiraceaeUCG004.id.11324	Weighted mode	13	-0.226104	0.521868	0.672512	-1.24897	0.796757	0.797635	0.286801	2.21834
DPiNP5	QVvlkc	outcome	genus.Clostridiumsensustricto1.id.1873	MR Egger	7	-1.43591	0.671113	0.0853617	-2.75129	-0.120525	0.237899	0.0638455	0.886455
DPiNP5	QVvlkc	outcome	genus.Clostridiumsensustricto1.id.1873	Weighted median	7	-0.262451	0.332042	0.429286	-0.913254	0.388352	0.769164	0.401216	1.47455
DPiNP5	QVvlkc	outcome	genus.Clostridiumsensustricto1.id.1873	Inverse variance weighted	7	-0.279196	0.260368	0.28358	-0.789518	0.231126	0.756392	0.454064	1.26002
DPiNP5	QVvlkc	outcome	genus.Clostridiumsensustricto1.id.1873	Simple mode	7	-0.425953	0.486483	0.414933	-1.37946	0.527555	0.653147	0.251714	1.69478
DPiNP5	QVvlkc	outcome	genus.Clostridiumsensustricto1.id.1873	Weighted mode	7	-0.346869	0.444527	0.464869	-1.21814	0.524405	0.706898	0.295779	1.68945
Dw1Bi0	QVvlkc	outcome	genus..Eubacteriumruminantiumgroup.id.11340	MR Egger	18	0.150168	0.449944	0.742904	-0.731722	1.03206	1.16203	0.48108	2.80683
Dw1Bi0	QVvlkc	outcome	genus..Eubacteriumruminantiumgroup.id.11340	Weighted median	18	-0.0118398	0.196413	0.951933	-0.396809	0.373129	0.98823	0.672463	1.45227
Dw1Bi0	QVvlkc	outcome	genus..Eubacteriumruminantiumgroup.id.11340	Inverse variance weighted	18	0.0310321	0.135005	0.818201	-0.233577	0.295642	1.03152	0.791696	1.34399
Dw1Bi0	QVvlkc	outcome	genus..Eubacteriumruminantiumgroup.id.11340	Simple mode	18	-0.215961	0.292715	0.470708	-0.789683	0.357762	0.805767	0.453989	1.43012
Dw1Bi0	QVvlkc	outcome	genus..Eubacteriumruminantiumgroup.id.11340	Weighted mode	18	-0.164538	0.271737	0.552843	-0.697142	0.368066	0.848286	0.498006	1.44494
dy36Mg	QVvlkc	outcome	genus.LachnospiraceaeUCG001.id.11321	MR Egger	12	0.0691032	1.10117	0.951199	-2.08919	2.2274	1.07155	0.123787	9.27572
dy36Mg	QVvlkc	outcome	genus.LachnospiraceaeUCG001.id.11321	Weighted median	12	-0.0417039	0.286113	0.884111	-0.602485	0.519078	0.959154	0.547449	1.68048
dy36Mg	QVvlkc	outcome	genus.LachnospiraceaeUCG001.id.11321	Inverse variance weighted	12	-0.19083	0.254246	0.45291	-0.689153	0.307493	0.826273	0.502001	1.36001
dy36Mg	QVvlkc	outcome	genus.LachnospiraceaeUCG001.id.11321	Simple mode	12	0.116906	0.497309	0.818468	-0.857819	1.09163	1.12401	0.424086	2.97913
dy36Mg	QVvlkc	outcome	genus.LachnospiraceaeUCG001.id.11321	Weighted mode	12	0.138753	0.453125	0.76516	-0.749372	1.02688	1.14884	0.472663	2.79233
dZ79QB	QVvlkc	outcome	genus.Butyricicoccus.id.2055	MR Egger	8	0.896924	0.544071	0.150337	-0.169455	1.9633	2.45205	0.844125	7.12282
dZ79QB	QVvlkc	outcome	genus.Butyricicoccus.id.2055	Weighted median	8	0.294024	0.376307	0.434602	-0.443538	1.03159	1.34182	0.641762	2.80551
dZ79QB	QVvlkc	outcome	genus.Butyricicoccus.id.2055	Inverse variance weighted	8	-0.0171183	0.322884	0.957718	-0.64997	0.615733	0.983027	0.522061	1.85101
dZ79QB	QVvlkc	outcome	genus.Butyricicoccus.id.2055	Simple mode	8	0.359938	0.537253	0.52436	-0.693077	1.41295	1.43324	0.500035	4.10807
dZ79QB	QVvlkc	outcome	genus.Butyricicoccus.id.2055	Weighted mode	8	0.397628	0.401629	0.355135	-0.389565	1.18482	1.48829	0.677352	3.2701
E9Byyt	QVvlkc	outcome	genus.Erysipelatoclostridium.id.11381	MR Egger	16	0.0669176	0.668129	0.92164	-1.24261	1.37645	1.06921	0.288629	3.96082
E9Byyt	QVvlkc	outcome	genus.Erysipelatoclostridium.id.11381	Weighted median	16	0.329265	0.225565	0.144364	-0.112843	0.771373	1.38995	0.893291	2.16273
E9Byyt	QVvlkc	outcome	genus.Erysipelatoclostridium.id.11381	Inverse variance weighted	16	0.260296	0.168002	0.121294	-0.0689876	0.58958	1.29731	0.933338	1.80323
E9Byyt	QVvlkc	outcome	genus.Erysipelatoclostridium.id.11381	Simple mode	16	0.60636	0.394206	0.144829	-0.166283	1.379	1.83374	0.846806	3.97094
E9Byyt	QVvlkc	outcome	genus.Erysipelatoclostridium.id.11381	Weighted mode	16	0.531536	0.37853	0.180622	-0.210382	1.27345	1.70154	0.810275	3.57318
EBHaG5	QVvlkc	outcome	order.Pasteurellales.id.3688	MR Egger	13	-0.65633	0.375281	0.108119	-1.39188	0.0792205	0.518751	0.248607	1.08244
EBHaG5	QVvlkc	outcome	order.Pasteurellales.id.3688	Weighted median	13	-0.215083	0.235882	0.361863	-0.677412	0.247247	0.806475	0.50793	1.2805
EBHaG5	QVvlkc	outcome	order.Pasteurellales.id.3688	Inverse variance weighted	13	-0.251885	0.178741	0.158772	-0.602217	0.0984482	0.777334	0.547596	1.10346
EBHaG5	QVvlkc	outcome	order.Pasteurellales.id.3688	Simple mode	13	-0.336068	0.356421	0.364331	-1.03465	0.362518	0.714575	0.355349	1.43694
EBHaG5	QVvlkc	outcome	order.Pasteurellales.id.3688	Weighted mode	13	-0.233832	0.287263	0.431503	-0.796867	0.329204	0.791495	0.450739	1.38986
EE19cf	QVvlkc	outcome	genus..Clostridiuminnocuumgroup.id.14397	MR Egger	7	1.55655	0.781062	0.102873	0.0256691	3.08743	4.74243	1.026	21.9207
EE19cf	QVvlkc	outcome	genus..Clostridiuminnocuumgroup.id.14397	Weighted median	7	0.192496	0.207419	0.353381	-0.214046	0.599038	1.21227	0.807311	1.82037
EE19cf	QVvlkc	outcome	genus..Clostridiuminnocuumgroup.id.14397	Inverse variance weighted	7	0.194323	0.15831	0.219639	-0.115964	0.50461	1.21449	0.890507	1.65634
EE19cf	QVvlkc	outcome	genus..Clostridiuminnocuumgroup.id.14397	Simple mode	7	0.340352	0.330545	0.342873	-0.307517	0.98822	1.40544	0.735271	2.68645
EE19cf	QVvlkc	outcome	genus..Clostridiuminnocuumgroup.id.14397	Weighted mode	7	0.316418	0.267228	0.28116	-0.207348	0.840184	1.3722	0.812737	2.31679
ei2gF4	QVvlkc	outcome	genus..Eubacteriumrectalegroup.id.14374	MR Egger	9	-1.17211	1.5807	0.482513	-4.27027	1.92606	0.309713	0.013978	6.8624
ei2gF4	QVvlkc	outcome	genus..Eubacteriumrectalegroup.id.14374	Weighted median	9	-0.6441	0.428897	0.13316	-1.48474	0.196539	0.525135	0.226562	1.21718
ei2gF4	QVvlkc	outcome	genus..Eubacteriumrectalegroup.id.14374	Inverse variance weighted	9	-0.390694	0.397723	0.325938	-1.17023	0.388842	0.676587	0.310295	1.47527
ei2gF4	QVvlkc	outcome	genus..Eubacteriumrectalegroup.id.14374	Simple mode	9	-0.707051	0.658915	0.314546	-1.99852	0.584422	0.493096	0.135535	1.79395
ei2gF4	QVvlkc	outcome	genus..Eubacteriumrectalegroup.id.14374	Weighted mode	9	-0.707051	0.601058	0.273273	-1.88512	0.471023	0.493096	0.15181	1.60163
EnzMp6	QVvlkc	outcome	family.Bacteroidaceae.id.917	MR Egger	7	-0.862321	1.62514	0.618399	-4.04759	2.32295	0.422181	0.0174644	10.2057
EnzMp6	QVvlkc	outcome	family.Bacteroidaceae.id.917	Weighted median	7	-0.605837	0.411348	0.140803	-1.41208	0.200405	0.545618	0.243636	1.2219
EnzMp6	QVvlkc	outcome	family.Bacteroidaceae.id.917	Inverse variance weighted	7	-0.829455	0.327335	0.011278	-1.47103	-0.187878	0.436287	0.229688	0.828716
EnzMp6	QVvlkc	outcome	family.Bacteroidaceae.id.917	Simple mode	7	-0.499937	0.628786	0.456855	-1.73236	0.732483	0.606569	0.176867	2.08024
EnzMp6	QVvlkc	outcome	family.Bacteroidaceae.id.917	Weighted mode	7	-0.499937	0.589148	0.428667	-1.65467	0.654793	0.606569	0.191156	1.92474
eq0igj	QVvlkc	outcome	genus.Paraprevotella.id.962	MR Egger	13	0.115934	0.577408	0.844532	-1.01579	1.24765	1.12292	0.362118	3.48216
eq0igj	QVvlkc	outcome	genus.Paraprevotella.id.962	Weighted median	13	0.132942	0.19864	0.503328	-0.256392	0.522276	1.14218	0.773839	1.68586
eq0igj	QVvlkc	outcome	genus.Paraprevotella.id.962	Inverse variance weighted	13	0.117474	0.149055	0.430627	-0.174675	0.409622	1.12465	0.83973	1.50625
eq0igj	QVvlkc	outcome	genus.Paraprevotella.id.962	Simple mode	13	0.185307	0.338723	0.594354	-0.478589	0.849204	1.20359	0.619657	2.33778
eq0igj	QVvlkc	outcome	genus.Paraprevotella.id.962	Weighted mode	13	0.106468	0.344642	0.762677	-0.569031	0.781967	1.11234	0.566074	2.18577
f0vuO5	QVvlkc	outcome	family.Bifidobacteriaceae.id.433	MR Egger	20	0.383373	0.572577	0.511638	-0.738878	1.50562	1.46723	0.477649	4.50697
f0vuO5	QVvlkc	outcome	family.Bifidobacteriaceae.id.433	Weighted median	20	0.293238	0.233953	0.210057	-0.165309	0.751785	1.34076	0.847632	2.12078
f0vuO5	QVvlkc	outcome	family.Bifidobacteriaceae.id.433	Inverse variance weighted	20	-0.00158036	0.16608	0.992408	-0.327097	0.323936	0.998421	0.721014	1.38256
f0vuO5	QVvlkc	outcome	family.Bifidobacteriaceae.id.433	Simple mode	20	0.394214	0.432361	0.373313	-0.453213	1.24164	1.48322	0.635583	3.46129
f0vuO5	QVvlkc	outcome	family.Bifidobacteriaceae.id.433	Weighted mode	20	0.366265	0.299606	0.236473	-0.220964	0.953493	1.44234	0.801746	2.59476
f8xpQv	QVvlkc	outcome	genus.Barnesiella.id.944	MR Egger	12	-0.872859	1.11651	0.452461	-3.06122	1.31551	0.417756	0.0468303	3.72664
f8xpQv	QVvlkc	outcome	genus.Barnesiella.id.944	Weighted median	12	0.387821	0.346923	0.263615	-0.292148	1.06779	1.47377	0.746658	2.90894
f8xpQv	QVvlkc	outcome	genus.Barnesiella.id.944	Inverse variance weighted	12	0.218313	0.270027	0.41881	-0.310939	0.747566	1.24398	0.732758	2.11185
f8xpQv	QVvlkc	outcome	genus.Barnesiella.id.944	Simple mode	12	0.409444	0.501717	0.431769	-0.573922	1.39281	1.50598	0.563312	4.02614
f8xpQv	QVvlkc	outcome	genus.Barnesiella.id.944	Weighted mode	12	0.374586	0.511004	0.478865	-0.626982	1.37615	1.45439	0.534202	3.95964
FF2Osu	QVvlkc	outcome	genus.Oscillibacter.id.2063	MR Egger	13	-0.115917	0.699096	0.871314	-1.48615	1.25431	0.890549	0.226243	3.50542
FF2Osu	QVvlkc	outcome	genus.Oscillibacter.id.2063	Weighted median	13	0.0967804	0.232126	0.67673	-0.358187	0.551748	1.10162	0.698942	1.73629
FF2Osu	QVvlkc	outcome	genus.Oscillibacter.id.2063	Inverse variance weighted	13	0.296046	0.177814	0.0959293	-0.0524699	0.644562	1.34453	0.948883	1.90515
FF2Osu	QVvlkc	outcome	genus.Oscillibacter.id.2063	Simple mode	13	-0.0184194	0.384983	0.962627	-0.772986	0.736147	0.981749	0.461633	2.08788
FF2Osu	QVvlkc	outcome	genus.Oscillibacter.id.2063	Weighted mode	13	-0.00307172	0.37385	0.993579	-0.735818	0.729675	0.996933	0.479113	2.07441
fgQybY	QVvlkc	outcome	genus.RuminococcaceaeUCG002.id.11360	MR Egger	19	-0.310388	0.466136	0.514425	-1.22401	0.603237	0.733162	0.294047	1.82803
fgQybY	QVvlkc	outcome	genus.RuminococcaceaeUCG002.id.11360	Weighted median	19	-0.119878	0.247824	0.628583	-0.605613	0.365857	0.887029	0.54574	1.44175
fgQybY	QVvlkc	outcome	genus.RuminococcaceaeUCG002.id.11360	Inverse variance weighted	19	-0.145322	0.183582	0.428598	-0.505143	0.214499	0.864744	0.603419	1.23924
fgQybY	QVvlkc	outcome	genus.RuminococcaceaeUCG002.id.11360	Simple mode	19	-0.171153	0.396427	0.671059	-0.948151	0.605845	0.842693	0.387457	1.8328
fgQybY	QVvlkc	outcome	genus.RuminococcaceaeUCG002.id.11360	Weighted mode	19	-0.131373	0.331079	0.696178	-0.780288	0.517542	0.876891	0.458274	1.6779
fHCYmm	QVvlkc	outcome	family.Christensenellaceae.id.1866	MR Egger	11	0.393868	0.411597	0.363601	-0.412861	1.2006	1.4827	0.661754	3.3221
fHCYmm	QVvlkc	outcome	family.Christensenellaceae.id.1866	Weighted median	11	0.223233	0.297338	0.45279	-0.359549	0.806014	1.25011	0.697991	2.23897
fHCYmm	QVvlkc	outcome	family.Christensenellaceae.id.1866	Inverse variance weighted	11	0.0933652	0.21088	0.657954	-0.31996	0.506691	1.09786	0.726178	1.65979
fHCYmm	QVvlkc	outcome	family.Christensenellaceae.id.1866	Simple mode	11	0.562846	0.50026	0.286823	-0.417664	1.54336	1.75566	0.658583	4.68027
fHCYmm	QVvlkc	outcome	family.Christensenellaceae.id.1866	Weighted mode	11	0.370429	0.367731	0.337526	-0.350324	1.09118	1.44836	0.70446	2.97779
FIjVJw	QVvlkc	outcome	genus.Peptococcus.id.2037	MR Egger	14	-0.565415	0.556091	0.329327	-1.65535	0.524524	0.568124	0.191024	1.68965
FIjVJw	QVvlkc	outcome	genus.Peptococcus.id.2037	Weighted median	14	0.104923	0.186623	0.573967	-0.260858	0.470704	1.11063	0.77039	1.60112
FIjVJw	QVvlkc	outcome	genus.Peptococcus.id.2037	Inverse variance weighted	14	0.17488	0.147952	0.237203	-0.115106	0.464867	1.1911	0.891272	1.5918
FIjVJw	QVvlkc	outcome	genus.Peptococcus.id.2037	Simple mode	14	-0.0722236	0.342036	0.836038	-0.742615	0.598168	0.930323	0.475868	1.81878
FIjVJw	QVvlkc	outcome	genus.Peptococcus.id.2037	Weighted mode	14	-0.0445738	0.314505	0.889468	-0.661003	0.571855	0.956405	0.516333	1.77155
fKFTfz	QVvlkc	outcome	order.Clostridiales.id.1863	MR Egger	10	-0.381126	1.69203	0.827434	-3.6975	2.93525	0.683092	0.0247854	18.8262
fKFTfz	QVvlkc	outcome	order.Clostridiales.id.1863	Weighted median	10	0.748387	0.398901	0.0606388	-0.0334598	1.53023	2.11359	0.967094	4.61926
fKFTfz	QVvlkc	outcome	order.Clostridiales.id.1863	Inverse variance weighted	10	0.738237	0.393222	0.0604627	-0.0324785	1.50895	2.09224	0.968043	4.52199
fKFTfz	QVvlkc	outcome	order.Clostridiales.id.1863	Simple mode	10	0.945713	0.52587	0.105662	-0.0849924	1.97642	2.57465	0.918519	7.21684
fKFTfz	QVvlkc	outcome	order.Clostridiales.id.1863	Weighted mode	10	0.866419	0.512194	0.124981	-0.137482	1.87032	2.37838	0.87155	6.49037
FL2Nvi	QVvlkc	outcome	order.Bacillales.id.1674	MR Egger	8	-0.14432	0.54875	0.80135	-1.21987	0.931229	0.865611	0.295269	2.53763
FL2Nvi	QVvlkc	outcome	order.Bacillales.id.1674	Weighted median	8	0.00781391	0.179781	0.965332	-0.344557	0.360185	1.00784	0.708534	1.43359
FL2Nvi	QVvlkc	outcome	order.Bacillales.id.1674	Inverse variance weighted	8	-0.0293098	0.136496	0.829978	-0.296841	0.238222	0.971116	0.743162	1.26899
FL2Nvi	QVvlkc	outcome	order.Bacillales.id.1674	Simple mode	8	0.173545	0.288757	0.566778	-0.392418	0.739508	1.18951	0.675422	2.09491
FL2Nvi	QVvlkc	outcome	order.Bacillales.id.1674	Weighted mode	8	-0.01637	0.245761	0.948755	-0.498061	0.465321	0.983763	0.607708	1.59252
FLR0hS	QVvlkc	outcome	genus.Coprococcus1.id.11301	MR Egger	11	0.146751	0.706601	0.840098	-1.23819	1.53169	1.15807	0.289909	4.62598
FLR0hS	QVvlkc	outcome	genus.Coprococcus1.id.11301	Weighted median	11	0.320944	0.349363	0.358277	-0.363808	1.0057	1.37843	0.695025	2.73381
FLR0hS	QVvlkc	outcome	genus.Coprococcus1.id.11301	Inverse variance weighted	11	0.040835	0.270771	0.880126	-0.489877	0.571547	1.04168	0.612702	1.771
FLR0hS	QVvlkc	outcome	genus.Coprococcus1.id.11301	Simple mode	11	0.604596	0.610114	0.345079	-0.591228	1.80042	1.83051	0.553647	6.05219
FLR0hS	QVvlkc	outcome	genus.Coprococcus1.id.11301	Weighted mode	11	0.668015	0.617213	0.304523	-0.541724	1.87775	1.95036	0.581745	6.53879
FPaeI9	QVvlkc	outcome	genus.FamilyXIIIAD3011group.id.11293	MR Egger	13	-0.26734	1.07792	0.808692	-2.38007	1.84539	0.765413	0.0925444	6.33055
FPaeI9	QVvlkc	outcome	genus.FamilyXIIIAD3011group.id.11293	Weighted median	13	-0.0208478	0.302416	0.945039	-0.613583	0.571888	0.979368	0.541407	1.77161
FPaeI9	QVvlkc	outcome	genus.FamilyXIIIAD3011group.id.11293	Inverse variance weighted	13	-0.040908	0.226475	0.856659	-0.484799	0.402983	0.959917	0.615821	1.49628
FPaeI9	QVvlkc	outcome	genus.FamilyXIIIAD3011group.id.11293	Simple mode	13	-0.011344	0.449013	0.980259	-0.89141	0.868722	0.98872	0.410077	2.38386
FPaeI9	QVvlkc	outcome	genus.FamilyXIIIAD3011group.id.11293	Weighted mode	13	0.0445399	0.44388	0.92173	-0.825465	0.914545	1.04555	0.438031	2.49564
G3MLO9	QVvlkc	outcome	genus.Parasutterella.id.2892	MR Egger	14	-0.389784	0.487964	0.439932	-1.34619	0.566625	0.677203	0.260229	1.76231
G3MLO9	QVvlkc	outcome	genus.Parasutterella.id.2892	Weighted median	14	0.323374	0.240686	0.179094	-0.148371	0.795119	1.38178	0.862111	2.21471
G3MLO9	QVvlkc	outcome	genus.Parasutterella.id.2892	Inverse variance weighted	14	0.174748	0.180222	0.332234	-0.178487	0.527982	1.19095	0.836535	1.69551
G3MLO9	QVvlkc	outcome	genus.Parasutterella.id.2892	Simple mode	14	0.496407	0.466253	0.3064	-0.417448	1.41026	1.64281	0.658725	4.09703
G3MLO9	QVvlkc	outcome	genus.Parasutterella.id.2892	Weighted mode	14	0.519429	0.497379	0.315363	-0.455434	1.49429	1.68107	0.634173	4.45618
g4aJ6t	QVvlkc	outcome	genus.Dialister.id.2183	MR Egger	11	0.459827	0.931107	0.63324	-1.36514	2.2848	1.5838	0.255344	9.82368
g4aJ6t	QVvlkc	outcome	genus.Dialister.id.2183	Weighted median	11	0.25622	0.281599	0.362888	-0.295713	0.808153	1.29204	0.744001	2.24376
g4aJ6t	QVvlkc	outcome	genus.Dialister.id.2183	Inverse variance weighted	11	0.107363	0.227461	0.636923	-0.33846	0.553186	1.11334	0.712867	1.73878
g4aJ6t	QVvlkc	outcome	genus.Dialister.id.2183	Simple mode	11	0.381016	0.469209	0.435673	-0.538633	1.30067	1.46377	0.583545	3.67174
g4aJ6t	QVvlkc	outcome	genus.Dialister.id.2183	Weighted mode	11	0.370901	0.478803	0.456476	-0.567553	1.30935	1.44904	0.566911	3.70378
gD6Q3W	QVvlkc	outcome	genus.Intestinimonas.id.2062	MR Egger	16	-0.497574	0.51163	0.347293	-1.50037	0.505221	0.608004	0.223048	1.65735
gD6Q3W	QVvlkc	outcome	genus.Intestinimonas.id.2062	Weighted median	16	0.202056	0.241219	0.40223	-0.270733	0.674845	1.22392	0.76282	1.96373
gD6Q3W	QVvlkc	outcome	genus.Intestinimonas.id.2062	Inverse variance weighted	16	0.0476127	0.182394	0.794059	-0.309879	0.405105	1.04876	0.733535	1.49946
gD6Q3W	QVvlkc	outcome	genus.Intestinimonas.id.2062	Simple mode	16	0.178562	0.386221	0.650479	-0.578431	0.935556	1.1955	0.560777	2.54863
gD6Q3W	QVvlkc	outcome	genus.Intestinimonas.id.2062	Weighted mode	16	0.2039	0.363866	0.5835	-0.509278	0.917078	1.22618	0.600929	2.50197
GKGrBg	QVvlkc	outcome	genus.Ruminiclostridium9.id.11357	MR Egger	8	1.21237	1.53615	0.460022	-1.79849	4.22323	3.36144	0.165548	68.2537
GKGrBg	QVvlkc	outcome	genus.Ruminiclostridium9.id.11357	Weighted median	8	0.336357	0.401334	0.401976	-0.450258	1.12297	1.39984	0.637464	3.07398
GKGrBg	QVvlkc	outcome	genus.Ruminiclostridium9.id.11357	Inverse variance weighted	8	0.382918	0.319014	0.230016	-0.242349	1.00819	1.46656	0.784782	2.74063
GKGrBg	QVvlkc	outcome	genus.Ruminiclostridium9.id.11357	Simple mode	8	0.0461019	0.560849	0.936789	-1.05316	1.14537	1.04718	0.348833	3.14359
GKGrBg	QVvlkc	outcome	genus.Ruminiclostridium9.id.11357	Weighted mode	8	0.00304143	0.571939	0.995905	-1.11796	1.12404	1.00305	0.326947	3.07726
gMFCgz	QVvlkc	outcome	genus.Intestinibacter.id.11345	MR Egger	15	0.369101	0.763536	0.636845	-1.12743	1.86563	1.44643	0.323865	6.46001
gMFCgz	QVvlkc	outcome	genus.Intestinibacter.id.11345	Weighted median	15	0.119701	0.274896	0.663241	-0.419094	0.658497	1.12716	0.657642	1.93189
gMFCgz	QVvlkc	outcome	genus.Intestinibacter.id.11345	Inverse variance weighted	15	0.368485	0.225812	0.102718	-0.0741073	0.811077	1.44554	0.928572	2.25033
gMFCgz	QVvlkc	outcome	genus.Intestinibacter.id.11345	Simple mode	15	-0.0513195	0.485099	0.917248	-1.00211	0.899475	0.949975	0.367103	2.45831
gMFCgz	QVvlkc	outcome	genus.Intestinibacter.id.11345	Weighted mode	15	-0.0727001	0.439027	0.870844	-0.933194	0.787793	0.92988	0.393296	2.19854
gv5BRq	QVvlkc	outcome	genus.Alistipes.id.968	MR Egger	12	-0.115299	1.35495	0.933866	-2.77101	2.54041	0.8911	0.062599	12.6849
gv5BRq	QVvlkc	outcome	genus.Alistipes.id.968	Weighted median	12	-0.152035	0.387445	0.69476	-0.911426	0.607357	0.858959	0.401951	1.83557
gv5BRq	QVvlkc	outcome	genus.Alistipes.id.968	Inverse variance weighted	12	-0.238413	0.283566	0.400478	-0.794201	0.317376	0.787878	0.451942	1.37352
gv5BRq	QVvlkc	outcome	genus.Alistipes.id.968	Simple mode	12	-0.208514	0.643831	0.752115	-1.47042	1.05339	0.81179	0.229828	2.86737
gv5BRq	QVvlkc	outcome	genus.Alistipes.id.968	Weighted mode	12	-0.232416	0.674516	0.736917	-1.55447	1.08964	0.792616	0.211302	2.97319
hG1MBV	QVvlkc	outcome	genus.Streptococcus.id.1853	MR Egger	14	1.29461	0.87122	0.16308	-0.412985	3.0022	3.64956	0.661673	20.1298
hG1MBV	QVvlkc	outcome	genus.Streptococcus.id.1853	Weighted median	14	0.00179287	0.324224	0.995588	-0.633687	0.637273	1.00179	0.530632	1.89132
hG1MBV	QVvlkc	outcome	genus.Streptococcus.id.1853	Inverse variance weighted	14	0.0869715	0.234827	0.711111	-0.373289	0.547232	1.09087	0.688466	1.72846
hG1MBV	QVvlkc	outcome	genus.Streptococcus.id.1853	Simple mode	14	-0.430675	0.596077	0.482774	-1.59899	0.737637	0.65007	0.202101	2.09099
hG1MBV	QVvlkc	outcome	genus.Streptococcus.id.1853	Weighted mode	14	-0.11266	0.529832	0.834911	-1.15113	0.925811	0.893454	0.316279	2.52392
Hpogco	QVvlkc	outcome	genus.Slackia.id.825	MR Egger	6	-0.716098	2.10399	0.750715	-4.83993	3.40773	0.488655	0.00790763	30.1967
Hpogco	QVvlkc	outcome	genus.Slackia.id.825	Weighted median	6	0.250774	0.312295	0.421974	-0.361325	0.862872	1.28502	0.696752	2.36996
Hpogco	QVvlkc	outcome	genus.Slackia.id.825	Inverse variance weighted	6	0.321482	0.295783	0.277088	-0.258253	0.901218	1.37917	0.7724	2.4626
Hpogco	QVvlkc	outcome	genus.Slackia.id.825	Simple mode	6	0.096385	0.465917	0.844271	-0.816812	1.00958	1.10118	0.441838	2.74445
Hpogco	QVvlkc	outcome	genus.Slackia.id.825	Weighted mode	6	0.170125	0.426511	0.70645	-0.665837	1.00609	1.18545	0.513843	2.73488
hr3CyS	QVvlkc	outcome	genus.Butyrivibrio.id.1993	MR Egger	15	-0.0278661	0.594584	0.963332	-1.19325	1.13752	0.972519	0.303234	3.11902
hr3CyS	QVvlkc	outcome	genus.Butyrivibrio.id.1993	Weighted median	15	0.0741343	0.14792	0.616246	-0.215789	0.364058	1.07695	0.805905	1.43916
hr3CyS	QVvlkc	outcome	genus.Butyrivibrio.id.1993	Inverse variance weighted	15	-0.0195332	0.133059	0.883289	-0.280328	0.241262	0.980656	0.755536	1.27285
hr3CyS	QVvlkc	outcome	genus.Butyrivibrio.id.1993	Simple mode	15	0.0497532	0.234758	0.835213	-0.410373	0.509879	1.05101	0.663403	1.66509
hr3CyS	QVvlkc	outcome	genus.Butyrivibrio.id.1993	Weighted mode	15	0.0702552	0.197228	0.726992	-0.316312	0.456823	1.07278	0.728832	1.57905
Hvsopb	QVvlkc	outcome	genus.RuminococcaceaeUCG014.id.11371	MR Egger	11	0.675263	0.847254	0.445965	-0.985355	2.33588	1.96455	0.373307	10.3386
Hvsopb	QVvlkc	outcome	genus.RuminococcaceaeUCG014.id.11371	Weighted median	11	0.464646	0.330173	0.159344	-0.182493	1.11179	1.59145	0.83319	3.03978
Hvsopb	QVvlkc	outcome	genus.RuminococcaceaeUCG014.id.11371	Inverse variance weighted	11	0.199755	0.350041	0.568228	-0.486325	0.885835	1.2211	0.614882	2.42501
Hvsopb	QVvlkc	outcome	genus.RuminococcaceaeUCG014.id.11371	Simple mode	11	0.0660204	0.591362	0.913317	-1.09305	1.22509	1.06825	0.335193	3.40447
Hvsopb	QVvlkc	outcome	genus.RuminococcaceaeUCG014.id.11371	Weighted mode	11	0.442099	0.385631	0.278309	-0.313738	1.19794	1.55597	0.730711	3.31327
hwIQzz	QVvlkc	outcome	order.Desulfovibrionales.id.3156	MR Egger	10	0.275347	1.34755	0.843197	-2.36586	2.91655	1.31699	0.0938688	18.4775
hwIQzz	QVvlkc	outcome	order.Desulfovibrionales.id.3156	Weighted median	10	0.111369	0.362624	0.758753	-0.599374	0.822111	1.11781	0.549155	2.2753
hwIQzz	QVvlkc	outcome	order.Desulfovibrionales.id.3156	Inverse variance weighted	10	-0.136973	0.27278	0.615572	-0.671622	0.397677	0.871994	0.510879	1.48836
hwIQzz	QVvlkc	outcome	order.Desulfovibrionales.id.3156	Simple mode	10	0.271376	0.589436	0.656151	-0.883918	1.42667	1.31177	0.413161	4.16481
hwIQzz	QVvlkc	outcome	order.Desulfovibrionales.id.3156	Weighted mode	10	0.299444	0.579968	0.618082	-0.837293	1.43618	1.34911	0.432881	4.2046
i9fc8U	QVvlkc	outcome	phylum.Cyanobacteria.id.1500	MR Egger	8	0.45091	0.716076	0.552102	-0.952599	1.85442	1.56974	0.385737	6.38799
i9fc8U	QVvlkc	outcome	phylum.Cyanobacteria.id.1500	Weighted median	8	-0.198433	0.268462	0.459817	-0.72462	0.327753	0.820014	0.484509	1.38785
i9fc8U	QVvlkc	outcome	phylum.Cyanobacteria.id.1500	Inverse variance weighted	8	-0.297842	0.201726	0.139818	-0.693225	0.0975412	0.742419	0.499961	1.10246
i9fc8U	QVvlkc	outcome	phylum.Cyanobacteria.id.1500	Simple mode	8	-0.0890665	0.426436	0.840503	-0.924882	0.746749	0.914785	0.396578	2.11013
i9fc8U	QVvlkc	outcome	phylum.Cyanobacteria.id.1500	Weighted mode	8	-0.130891	0.384687	0.743648	-0.884877	0.623095	0.877313	0.412765	1.86469
IdWHuc	QVvlkc	outcome	genus..Eubacteriumcoprostanoligenesgroup.id.11375	MR Egger	13	-0.570445	0.987045	0.57495	-2.50505	1.36416	0.565274	0.0816712	3.91245
IdWHuc	QVvlkc	outcome	genus..Eubacteriumcoprostanoligenesgroup.id.11375	Weighted median	13	-0.124691	0.34514	0.717894	-0.801166	0.551784	0.88277	0.448805	1.73635
IdWHuc	QVvlkc	outcome	genus..Eubacteriumcoprostanoligenesgroup.id.11375	Inverse variance weighted	13	0.0549438	0.258984	0.831989	-0.452666	0.562553	1.05648	0.635931	1.75515
IdWHuc	QVvlkc	outcome	genus..Eubacteriumcoprostanoligenesgroup.id.11375	Simple mode	13	-0.287201	0.612255	0.647415	-1.48722	0.912819	0.750361	0.226	2.49133
IdWHuc	QVvlkc	outcome	genus..Eubacteriumcoprostanoligenesgroup.id.11375	Weighted mode	13	-0.276003	0.642023	0.67489	-1.53437	0.982363	0.758811	0.215592	2.67076
Inufu0	QVvlkc	outcome	family.Erysipelotrichaceae.id.2149	MR Egger	13	0.987448	1.13375	0.402384	-1.2347	3.20959	2.68437	0.290923	24.7689
Inufu0	QVvlkc	outcome	family.Erysipelotrichaceae.id.2149	Weighted median	13	-0.505158	0.359694	0.160197	-1.21016	0.199842	0.60341	0.29815	1.22121
Inufu0	QVvlkc	outcome	family.Erysipelotrichaceae.id.2149	Inverse variance weighted	13	-0.202295	0.261463	0.439107	-0.714763	0.310173	0.816854	0.489308	1.36366
Inufu0	QVvlkc	outcome	family.Erysipelotrichaceae.id.2149	Simple mode	13	-0.830177	0.714346	0.267767	-2.23029	0.569941	0.435972	0.107497	1.76816
Inufu0	QVvlkc	outcome	family.Erysipelotrichaceae.id.2149	Weighted mode	13	-0.784791	0.654104	0.253372	-2.06684	0.497254	0.456215	0.126586	1.6442
IqJ4sW	QVvlkc	outcome	order.Burkholderiales.id.2874	MR Egger	10	-1.29411	1.01778	0.23927	-3.28897	0.700748	0.274142	0.0372924	2.01526
IqJ4sW	QVvlkc	outcome	order.Burkholderiales.id.2874	Weighted median	10	0.0678683	0.383739	0.859618	-0.68426	0.819997	1.07022	0.504463	2.27049
IqJ4sW	QVvlkc	outcome	order.Burkholderiales.id.2874	Inverse variance weighted	10	0.21496	0.347721	0.536446	-0.466573	0.896494	1.23981	0.627148	2.45099
IqJ4sW	QVvlkc	outcome	order.Burkholderiales.id.2874	Simple mode	10	0.157605	0.700974	0.827127	-1.2163	1.53151	1.1707	0.296324	4.62517
IqJ4sW	QVvlkc	outcome	order.Burkholderiales.id.2874	Weighted mode	10	0.0393507	0.647579	0.952874	-1.2299	1.30861	1.04014	0.292321	3.70101
J1kVor	QVvlkc	outcome	genus.RuminococcaceaeUCG009.id.11366	MR Egger	12	-0.297918	0.81273	0.721581	-1.89087	1.29503	0.742362	0.150941	3.65111
J1kVor	QVvlkc	outcome	genus.RuminococcaceaeUCG009.id.11366	Weighted median	12	-0.0770977	0.228168	0.73544	-0.524307	0.370112	0.925799	0.591965	1.4479
J1kVor	QVvlkc	outcome	genus.RuminococcaceaeUCG009.id.11366	Inverse variance weighted	12	-0.0738995	0.195508	0.70544	-0.457096	0.309296	0.928765	0.63312	1.36247
J1kVor	QVvlkc	outcome	genus.RuminococcaceaeUCG009.id.11366	Simple mode	12	-0.0133835	0.42043	0.975176	-0.837427	0.81066	0.986706	0.432823	2.24939
J1kVor	QVvlkc	outcome	genus.RuminococcaceaeUCG009.id.11366	Weighted mode	12	0.0105918	0.451934	0.981722	-0.8752	0.896383	1.01065	0.416779	2.45072
J1osTp	QVvlkc	outcome	genus.RuminococcaceaeUCG005.id.11363	MR Egger	14	-0.0269313	0.576353	0.963499	-1.15658	1.10272	0.973428	0.314559	3.01235
J1osTp	QVvlkc	outcome	genus.RuminococcaceaeUCG005.id.11363	Weighted median	14	-0.0629212	0.288795	0.827526	-0.628959	0.503116	0.939017	0.533147	1.65387
J1osTp	QVvlkc	outcome	genus.RuminococcaceaeUCG005.id.11363	Inverse variance weighted	14	0.0993732	0.205496	0.628686	-0.303399	0.502145	1.10448	0.738305	1.65226
J1osTp	QVvlkc	outcome	genus.RuminococcaceaeUCG005.id.11363	Simple mode	14	-0.115697	0.451211	0.801644	-1.00007	0.768677	0.890745	0.367853	2.15691
J1osTp	QVvlkc	outcome	genus.RuminococcaceaeUCG005.id.11363	Weighted mode	14	-0.0749796	0.368044	0.841723	-0.796347	0.646388	0.927762	0.450973	1.90863
Jl38nV	QVvlkc	outcome	genus.Anaerostipes.id.1991	MR Egger	13	0.540489	0.9226	0.569812	-1.26781	2.34879	1.71685	0.281448	10.4728
Jl38nV	QVvlkc	outcome	genus.Anaerostipes.id.1991	Weighted median	13	0.2782	0.357427	0.436367	-0.422356	0.978756	1.32075	0.655501	2.66114
Jl38nV	QVvlkc	outcome	genus.Anaerostipes.id.1991	Inverse variance weighted	13	0.0886269	0.254094	0.727242	-0.409397	0.586651	1.09267	0.664051	1.79796
Jl38nV	QVvlkc	outcome	genus.Anaerostipes.id.1991	Simple mode	13	0.426651	0.586371	0.480807	-0.722637	1.57594	1.53212	0.485471	4.83528
Jl38nV	QVvlkc	outcome	genus.Anaerostipes.id.1991	Weighted mode	13	0.364097	0.598484	0.554286	-0.808932	1.53713	1.43921	0.445333	4.65121
JlW8BQ	QVvlkc	outcome	genus.Coprococcus3.id.11303	MR Egger	11	2.15691	2.1723	0.346696	-2.10081	6.41462	8.64435	0.122358	610.707
JlW8BQ	QVvlkc	outcome	genus.Coprococcus3.id.11303	Weighted median	11	-0.581237	0.394539	0.140696	-1.35453	0.192059	0.559206	0.258068	1.21174
JlW8BQ	QVvlkc	outcome	genus.Coprococcus3.id.11303	Inverse variance weighted	11	-0.226288	0.352908	0.521386	-0.917987	0.465411	0.797488	0.399322	1.59267
JlW8BQ	QVvlkc	outcome	genus.Coprococcus3.id.11303	Simple mode	11	-1.02509	0.876188	0.269153	-2.74241	0.692241	0.358765	0.0644146	1.99819
JlW8BQ	QVvlkc	outcome	genus.Coprococcus3.id.11303	Weighted mode	11	-1.01106	0.82267	0.247208	-2.62349	0.601375	0.363834	0.0725491	1.82463
JSIhYB	QVvlkc	outcome	class.Lentisphaeria.id.2250	MR Egger	8	0.176933	0.59838	0.777436	-0.995893	1.34976	1.19355	0.369393	3.85649
JSIhYB	QVvlkc	outcome	class.Lentisphaeria.id.2250	Weighted median	8	-0.144089	0.219253	0.511064	-0.573825	0.285647	0.865811	0.563366	1.33062
JSIhYB	QVvlkc	outcome	class.Lentisphaeria.id.2250	Inverse variance weighted	8	0.038095	0.16788	0.820487	-0.29095	0.36714	1.03883	0.747553	1.4436
JSIhYB	QVvlkc	outcome	class.Lentisphaeria.id.2250	Simple mode	8	-0.20826	0.363312	0.584429	-0.920352	0.503832	0.811996	0.398379	1.65505
JSIhYB	QVvlkc	outcome	class.Lentisphaeria.id.2250	Weighted mode	8	-0.215691	0.346805	0.553691	-0.895429	0.464047	0.805984	0.408432	1.5905
K6yG2T	QVvlkc	outcome	genus.Eisenbergiella.id.11304	MR Egger	11	-1.38356	1.49719	0.379541	-4.31804	1.55093	0.250685	0.013326	4.71584
K6yG2T	QVvlkc	outcome	genus.Eisenbergiella.id.11304	Weighted median	11	0.0132058	0.243774	0.956798	-0.464591	0.491002	1.01329	0.628392	1.63395
K6yG2T	QVvlkc	outcome	genus.Eisenbergiella.id.11304	Inverse variance weighted	11	0.0717817	0.202072	0.722418	-0.324279	0.467842	1.07442	0.723049	1.59655
K6yG2T	QVvlkc	outcome	genus.Eisenbergiella.id.11304	Simple mode	11	-0.0707376	0.435168	0.874109	-0.923666	0.782191	0.931706	0.397061	2.18626
K6yG2T	QVvlkc	outcome	genus.Eisenbergiella.id.11304	Weighted mode	11	-0.101598	0.408858	0.808783	-0.902959	0.699764	0.903393	0.405368	2.01328
kkoNwK	QVvlkc	outcome	genus.Victivallis.id.2256	MR Egger	11	-0.503993	0.7974	0.543077	-2.0669	1.05891	0.604114	0.126578	2.88323
kkoNwK	QVvlkc	outcome	genus.Victivallis.id.2256	Weighted median	11	0.042433	0.164224	0.79611	-0.279446	0.364311	1.04335	0.756203	1.43952
kkoNwK	QVvlkc	outcome	genus.Victivallis.id.2256	Inverse variance weighted	11	-0.0468695	0.123345	0.703954	-0.288625	0.194886	0.954212	0.749293	1.21517
kkoNwK	QVvlkc	outcome	genus.Victivallis.id.2256	Simple mode	11	0.132985	0.261011	0.621455	-0.378596	0.644566	1.14223	0.684823	1.90516
kkoNwK	QVvlkc	outcome	genus.Victivallis.id.2256	Weighted mode	11	0.132985	0.258194	0.617704	-0.373075	0.639045	1.14223	0.688614	1.89467
knZP2v	QVvlkc	outcome	genus.LachnospiraceaeNC2004group.id.11316	MR Egger	9	-0.383235	0.736596	0.618914	-1.82696	1.06049	0.681653	0.160902	2.88779
knZP2v	QVvlkc	outcome	genus.LachnospiraceaeNC2004group.id.11316	Weighted median	9	0.0363704	0.238275	0.878682	-0.43065	0.50339	1.03704	0.650087	1.65432
knZP2v	QVvlkc	outcome	genus.LachnospiraceaeNC2004group.id.11316	Inverse variance weighted	9	-0.0051228	0.181057	0.977428	-0.359994	0.349748	0.99489	0.697681	1.41871
knZP2v	QVvlkc	outcome	genus.LachnospiraceaeNC2004group.id.11316	Simple mode	9	0.23046	0.34857	0.527088	-0.452737	0.913657	1.25918	0.635886	2.49342
knZP2v	QVvlkc	outcome	genus.LachnospiraceaeNC2004group.id.11316	Weighted mode	9	0.244952	0.347335	0.50068	-0.435825	0.925728	1.27756	0.646731	2.5237
kOISzK	QVvlkc	outcome	genus..Eubacteriumxylanophilumgroup.id.14375	MR Egger	9	1.07558	0.863571	0.253018	-0.617018	2.76818	2.93169	0.539551	15.9296
kOISzK	QVvlkc	outcome	genus..Eubacteriumxylanophilumgroup.id.14375	Weighted median	9	0.235475	0.340617	0.489365	-0.432135	0.903085	1.26551	0.649122	2.4672
kOISzK	QVvlkc	outcome	genus..Eubacteriumxylanophilumgroup.id.14375	Inverse variance weighted	9	0.194871	0.292508	0.505278	-0.378445	0.768187	1.21515	0.684926	2.15585
kOISzK	QVvlkc	outcome	genus..Eubacteriumxylanophilumgroup.id.14375	Simple mode	9	0.221492	0.529299	0.686616	-0.815934	1.25892	1.24794	0.442226	3.52161
kOISzK	QVvlkc	outcome	genus..Eubacteriumxylanophilumgroup.id.14375	Weighted mode	9	0.241095	0.550471	0.672986	-0.837828	1.32002	1.27264	0.432649	3.74349
kZABnT	QVvlkc	outcome	genus.Bacteroides.id.918	MR Egger	7	-0.862321	1.62514	0.618399	-4.04759	2.32295	0.422181	0.0174644	10.2057
kZABnT	QVvlkc	outcome	genus.Bacteroides.id.918	Weighted median	7	-0.605837	0.428822	0.157716	-1.44633	0.234654	0.545618	0.235433	1.26447
kZABnT	QVvlkc	outcome	genus.Bacteroides.id.918	Inverse variance weighted	7	-0.829455	0.327335	0.011278	-1.47103	-0.187878	0.436287	0.229688	0.828716
kZABnT	QVvlkc	outcome	genus.Bacteroides.id.918	Simple mode	7	-0.499937	0.592832	0.431388	-1.66189	0.662014	0.606569	0.18978	1.93869
kZABnT	QVvlkc	outcome	genus.Bacteroides.id.918	Weighted mode	7	-0.499937	0.624068	0.453623	-1.72311	0.723236	0.606569	0.17851	2.06109
kZLx2G	QVvlkc	outcome	class.Negativicutes.id.2164	MR Egger	12	0.927181	1.29391	0.490035	-1.60889	3.46325	2.52738	0.20011	31.9207
kZLx2G	QVvlkc	outcome	class.Negativicutes.id.2164	Weighted median	12	0.326401	0.399961	0.414453	-0.457523	1.11032	1.38597	0.63285	3.03534
kZLx2G	QVvlkc	outcome	class.Negativicutes.id.2164	Inverse variance weighted	12	0.263211	0.359234	0.463741	-0.440888	0.96731	1.3011	0.643465	2.63086
kZLx2G	QVvlkc	outcome	class.Negativicutes.id.2164	Simple mode	12	0.541004	0.741049	0.480618	-0.911452	1.99346	1.71773	0.40194	7.34088
kZLx2G	QVvlkc	outcome	class.Negativicutes.id.2164	Weighted mode	12	0.603612	0.686197	0.397859	-0.741333	1.94856	1.82871	0.476478	7.01856
L2qIKv	QVvlkc	outcome	genus..Eubacteriumnodatumgroup.id.11297	MR Egger	11	0.12665	0.547226	0.82215	-0.945914	1.19921	1.13502	0.388325	3.3175
L2qIKv	QVvlkc	outcome	genus..Eubacteriumnodatumgroup.id.11297	Weighted median	11	0.102972	0.170367	0.545571	-0.230948	0.436892	1.10846	0.793781	1.54789
L2qIKv	QVvlkc	outcome	genus..Eubacteriumnodatumgroup.id.11297	Inverse variance weighted	11	0.0822478	0.122635	0.50243	-0.158117	0.322613	1.08572	0.85375	1.38073
L2qIKv	QVvlkc	outcome	genus..Eubacteriumnodatumgroup.id.11297	Simple mode	11	0.107073	0.269884	0.699895	-0.4219	0.636046	1.11302	0.6558	1.889
L2qIKv	QVvlkc	outcome	genus..Eubacteriumnodatumgroup.id.11297	Weighted mode	11	0.162631	0.251337	0.532163	-0.32999	0.655251	1.1766	0.718931	1.92563
L5JrzZ	QVvlkc	outcome	family.Oxalobacteraceae.id.2966	MR Egger	14	0.0865428	0.487627	0.862094	-0.869206	1.04229	1.0904	0.419284	2.83571
L5JrzZ	QVvlkc	outcome	family.Oxalobacteraceae.id.2966	Weighted median	14	0.121808	0.167154	0.466173	-0.205813	0.449429	1.12954	0.813985	1.56742
L5JrzZ	QVvlkc	outcome	family.Oxalobacteraceae.id.2966	Inverse variance weighted	14	0.144374	0.126151	0.252439	-0.102883	0.39163	1.15532	0.902232	1.47939
L5JrzZ	QVvlkc	outcome	family.Oxalobacteraceae.id.2966	Simple mode	14	0.0385404	0.280013	0.892636	-0.510286	0.587367	1.03929	0.600324	1.79924
L5JrzZ	QVvlkc	outcome	family.Oxalobacteraceae.id.2966	Weighted mode	14	0.0855904	0.26924	0.755612	-0.44212	0.613301	1.08936	0.642673	1.84652
lfZmzx	QVvlkc	outcome	order.Enterobacteriales.id.3468	MR Egger	7	-0.0184234	2.34118	0.994026	-4.60714	4.5703	0.981745	0.00998028	96.5728
lfZmzx	QVvlkc	outcome	order.Enterobacteriales.id.3468	Weighted median	7	-0.799166	0.444037	0.0718967	-1.66948	0.0711475	0.449704	0.188345	1.07374
lfZmzx	QVvlkc	outcome	order.Enterobacteriales.id.3468	Inverse variance weighted	7	-0.757018	0.361154	0.0360726	-1.46488	-0.0491561	0.469063	0.231106	0.952033
lfZmzx	QVvlkc	outcome	order.Enterobacteriales.id.3468	Simple mode	7	-1.01488	0.693467	0.193666	-2.37407	0.344318	0.362446	0.0931006	1.41103
lfZmzx	QVvlkc	outcome	order.Enterobacteriales.id.3468	Weighted mode	7	-0.91978	0.697559	0.235407	-2.287	0.447436	0.398607	0.101571	1.5643
lhem8K	QVvlkc	outcome	genus.CandidatusSoleaferrea.id.11350	MR Egger	9	-0.129563	2.1126	0.952812	-4.27026	4.01113	0.878479	0.0139782	55.2093
lhem8K	QVvlkc	outcome	genus.CandidatusSoleaferrea.id.11350	Weighted median	9	0.237153	0.248796	0.340488	-0.250488	0.724794	1.26764	0.778421	2.06431
lhem8K	QVvlkc	outcome	genus.CandidatusSoleaferrea.id.11350	Inverse variance weighted	9	0.0960725	0.193641	0.619798	-0.283464	0.475609	1.10084	0.75317	1.60899
lhem8K	QVvlkc	outcome	genus.CandidatusSoleaferrea.id.11350	Simple mode	9	0.22875	0.365836	0.549203	-0.488288	0.945789	1.25703	0.613676	2.57484
lhem8K	QVvlkc	outcome	genus.CandidatusSoleaferrea.id.11350	Weighted mode	9	0.22875	0.374915	0.558699	-0.506083	0.963584	1.25703	0.602852	2.62107
M8Pg0E	QVvlkc	outcome	genus.Roseburia.id.2012	MR Egger	14	-0.165284	0.899886	0.857338	-1.92906	1.59849	0.847653	0.145285	4.94557
M8Pg0E	QVvlkc	outcome	genus.Roseburia.id.2012	Weighted median	14	-0.0496718	0.368901	0.89289	-0.772717	0.673374	0.951542	0.461757	1.96084
M8Pg0E	QVvlkc	outcome	genus.Roseburia.id.2012	Inverse variance weighted	14	0.00713232	0.280442	0.97971	-0.542534	0.556799	1.00716	0.581273	1.74508
M8Pg0E	QVvlkc	outcome	genus.Roseburia.id.2012	Simple mode	14	-0.723217	0.603262	0.251986	-1.90561	0.459176	0.485189	0.148732	1.58277
M8Pg0E	QVvlkc	outcome	genus.Roseburia.id.2012	Weighted mode	14	0.449082	0.570097	0.444981	-0.668308	1.56647	1.56687	0.512575	4.78972
mH1Lnt	QVvlkc	outcome	phylum.Actinobacteria.id.400	MR Egger	18	0.274217	0.794919	0.734616	-1.28382	1.83226	1.3155	0.276976	6.24798
mH1Lnt	QVvlkc	outcome	phylum.Actinobacteria.id.400	Weighted median	18	0.4201	0.276855	0.129166	-0.122537	0.962736	1.52211	0.884673	2.61885
mH1Lnt	QVvlkc	outcome	phylum.Actinobacteria.id.400	Inverse variance weighted	18	0.191927	0.201601	0.341089	-0.20321	0.587065	1.21158	0.816106	1.7987
mH1Lnt	QVvlkc	outcome	phylum.Actinobacteria.id.400	Simple mode	18	0.494453	0.440332	0.277084	-0.368597	1.3575	1.6396	0.691704	3.88648
mH1Lnt	QVvlkc	outcome	phylum.Actinobacteria.id.400	Weighted mode	18	0.469165	0.361146	0.211253	-0.238681	1.17701	1.59866	0.787666	3.24466
MHjgYd	QVvlkc	outcome	genus.Coprococcus2.id.11302	MR Egger	9	0.0652839	1.32131	0.961974	-2.52449	2.65505	1.06746	0.0800994	14.2258
MHjgYd	QVvlkc	outcome	genus.Coprococcus2.id.11302	Weighted median	9	0.0375686	0.324437	0.907814	-0.598327	0.673464	1.03828	0.54973	1.96102
MHjgYd	QVvlkc	outcome	genus.Coprococcus2.id.11302	Inverse variance weighted	9	-0.0155357	0.243442	0.949116	-0.492683	0.461611	0.984584	0.610985	1.58663
MHjgYd	QVvlkc	outcome	genus.Coprococcus2.id.11302	Simple mode	9	-0.0525838	0.486547	0.916597	-1.00622	0.901048	0.948775	0.3656	2.46218
MHjgYd	QVvlkc	outcome	genus.Coprococcus2.id.11302	Weighted mode	9	-0.0250158	0.530479	0.963544	-1.06475	1.01472	0.975295	0.344813	2.7586
mJLRNs	QVvlkc	outcome	class.Gammaproteobacteria.id.3303	MR Egger	7	0.182252	1.08731	0.873453	-1.94888	2.31338	1.19992	0.142433	10.1086
mJLRNs	QVvlkc	outcome	class.Gammaproteobacteria.id.3303	Weighted median	7	-0.0592002	0.40497	0.883776	-0.852942	0.734542	0.942518	0.426159	2.08453
mJLRNs	QVvlkc	outcome	class.Gammaproteobacteria.id.3303	Inverse variance weighted	7	-0.0956851	0.335234	0.775316	-0.752744	0.561373	0.90875	0.471072	1.75308
mJLRNs	QVvlkc	outcome	class.Gammaproteobacteria.id.3303	Simple mode	7	-0.164646	0.579392	0.785831	-1.30025	0.970962	0.848194	0.272462	2.64048
mJLRNs	QVvlkc	outcome	class.Gammaproteobacteria.id.3303	Weighted mode	7	-0.091547	0.560076	0.875527	-1.1893	1.0062	0.912518	0.304436	2.73519
Mp1u2d	QVvlkc	outcome	order.Erysipelotrichales.id.2148	MR Egger	13	0.987448	1.13375	0.402384	-1.2347	3.20959	2.68437	0.290923	24.7689
Mp1u2d	QVvlkc	outcome	order.Erysipelotrichales.id.2148	Weighted median	13	-0.505158	0.3768	0.180033	-1.24369	0.23337	0.60341	0.288319	1.26285
Mp1u2d	QVvlkc	outcome	order.Erysipelotrichales.id.2148	Inverse variance weighted	13	-0.202295	0.261463	0.439107	-0.714763	0.310173	0.816854	0.489308	1.36366
Mp1u2d	QVvlkc	outcome	order.Erysipelotrichales.id.2148	Simple mode	13	-0.830177	0.699467	0.258244	-2.20113	0.540779	0.435972	0.110678	1.71734
Mp1u2d	QVvlkc	outcome	order.Erysipelotrichales.id.2148	Weighted mode	13	-0.784791	0.673655	0.266665	-2.10515	0.535573	0.456215	0.121827	1.70843
mwjuiT	QVvlkc	outcome	genus.Sutterella.id.2896	MR Egger	12	-0.430965	0.978182	0.66889	-2.3482	1.48627	0.649881	0.0955407	4.42059
mwjuiT	QVvlkc	outcome	genus.Sutterella.id.2896	Weighted median	12	0.168584	0.302313	0.577085	-0.423949	0.761116	1.18363	0.654457	2.14066
mwjuiT	QVvlkc	outcome	genus.Sutterella.id.2896	Inverse variance weighted	12	0.201302	0.22576	0.372574	-0.241188	0.643792	1.22299	0.785694	1.90369
mwjuiT	QVvlkc	outcome	genus.Sutterella.id.2896	Simple mode	12	0.160358	0.484761	0.747012	-0.789773	1.11049	1.17393	0.453948	3.03584
mwjuiT	QVvlkc	outcome	genus.Sutterella.id.2896	Weighted mode	12	0.109084	0.449623	0.81277	-0.772178	0.990346	1.11526	0.462006	2.69217
mxHFvT	QVvlkc	outcome	family.Rikenellaceae.id.967	MR Egger	18	0.89347	0.65221	0.189633	-0.384861	2.1718	2.44359	0.680545	8.77407
mxHFvT	QVvlkc	outcome	family.Rikenellaceae.id.967	Weighted median	18	0.182893	0.273538	0.503737	-0.353242	0.719029	1.20069	0.702407	2.05244
mxHFvT	QVvlkc	outcome	family.Rikenellaceae.id.967	Inverse variance weighted	18	0.134366	0.207586	0.517453	-0.272504	0.541235	1.14381	0.761471	1.71813
mxHFvT	QVvlkc	outcome	family.Rikenellaceae.id.967	Simple mode	18	-0.348663	0.539097	0.526428	-1.40529	0.707968	0.705631	0.245295	2.02986
mxHFvT	QVvlkc	outcome	family.Rikenellaceae.id.967	Weighted mode	18	0.436704	0.521535	0.414016	-0.585504	1.45891	1.5476	0.556825	4.30128
mZBB28	QVvlkc	outcome	genus.Romboutsia.id.11347	MR Egger	14	-1.20926	0.614235	0.0725187	-2.41316	-0.00536117	0.298417	0.0895316	0.994653
mZBB28	QVvlkc	outcome	genus.Romboutsia.id.11347	Weighted median	14	-0.302986	0.29706	0.307752	-0.885224	0.279251	0.738609	0.412622	1.32214
mZBB28	QVvlkc	outcome	genus.Romboutsia.id.11347	Inverse variance weighted	14	-0.449632	0.21139	0.0334175	-0.863956	-0.0353086	0.637863	0.421491	0.965307
mZBB28	QVvlkc	outcome	genus.Romboutsia.id.11347	Simple mode	14	0.0542697	0.528104	0.919719	-0.980815	1.08935	1.05577	0.375005	2.97235
mZBB28	QVvlkc	outcome	genus.Romboutsia.id.11347	Weighted mode	14	0.0330133	0.487238	0.947011	-0.921972	0.987999	1.03356	0.397734	2.68585
nd2aQn	QVvlkc	outcome	family.Veillonellaceae.id.2172	MR Egger	19	-0.257165	0.394616	0.523318	-1.03061	0.516282	0.77324	0.356788	1.67579
nd2aQn	QVvlkc	outcome	family.Veillonellaceae.id.2172	Weighted median	19	-0.0700418	0.255032	0.783593	-0.569904	0.42982	0.932355	0.56558	1.53698
nd2aQn	QVvlkc	outcome	family.Veillonellaceae.id.2172	Inverse variance weighted	19	0.0199117	0.193031	0.917842	-0.358429	0.398253	1.02011	0.698773	1.48922
nd2aQn	QVvlkc	outcome	family.Veillonellaceae.id.2172	Simple mode	19	0.223682	0.425384	0.60542	-0.61007	1.05743	1.25067	0.543313	2.87897
nd2aQn	QVvlkc	outcome	family.Veillonellaceae.id.2172	Weighted mode	19	-0.0447084	0.28943	0.878958	-0.611992	0.522575	0.956276	0.54227	1.68636
NJXwiD	QVvlkc	outcome	phylum.Verrucomicrobia.id.3982	MR Egger	12	-0.268918	0.703257	0.710174	-1.6473	1.10947	0.764206	0.192569	3.03274
NJXwiD	QVvlkc	outcome	phylum.Verrucomicrobia.id.3982	Weighted median	12	0.262458	0.311718	0.399805	-0.348511	0.873426	1.30012	0.705738	2.3951
NJXwiD	QVvlkc	outcome	phylum.Verrucomicrobia.id.3982	Inverse variance weighted	12	0.00476007	0.257419	0.985247	-0.499781	0.509301	1.00477	0.606663	1.66413
NJXwiD	QVvlkc	outcome	phylum.Verrucomicrobia.id.3982	Simple mode	12	0.645418	0.607766	0.311017	-0.545804	1.83664	1.90678	0.579376	6.27541
NJXwiD	QVvlkc	outcome	phylum.Verrucomicrobia.id.3982	Weighted mode	12	0.545986	0.516251	0.312912	-0.465866	1.55784	1.72631	0.627591	4.74855
no6nSH	QVvlkc	outcome	family.Streptococcaceae.id.1850	MR Egger	13	1.72198	1.0589	0.132187	-0.353461	3.79741	5.59558	0.702254	44.5857
no6nSH	QVvlkc	outcome	family.Streptococcaceae.id.1850	Weighted median	13	0.236024	0.342667	0.490959	-0.435604	0.907651	1.2662	0.646874	2.47849
no6nSH	QVvlkc	outcome	family.Streptococcaceae.id.1850	Inverse variance weighted	13	0.432908	0.264285	0.101414	-0.0850906	0.950906	1.54173	0.918429	2.58805
no6nSH	QVvlkc	outcome	family.Streptococcaceae.id.1850	Simple mode	13	-0.190478	0.616285	0.762565	-1.3984	1.01744	0.826564	0.246993	2.7661
no6nSH	QVvlkc	outcome	family.Streptococcaceae.id.1850	Weighted mode	13	-0.0922202	0.554006	0.870566	-1.17807	0.993632	0.911904	0.307872	2.70103
NsCNqr	QVvlkc	outcome	class.Bacteroidia.id.912	MR Egger	13	-0.915142	0.587899	0.147843	-2.06742	0.237139	0.40046	0.126511	1.26762
NsCNqr	QVvlkc	outcome	class.Bacteroidia.id.912	Weighted median	13	-0.0769318	0.343667	0.82287	-0.750519	0.596656	0.925953	0.472121	1.81604
NsCNqr	QVvlkc	outcome	class.Bacteroidia.id.912	Inverse variance weighted	13	-0.0100984	0.271232	0.9703	-0.541714	0.521517	0.989952	0.58175	1.68458
NsCNqr	QVvlkc	outcome	class.Bacteroidia.id.912	Simple mode	13	-0.0446106	0.598477	0.941809	-1.21763	1.1284	0.95637	0.295932	3.09072
NsCNqr	QVvlkc	outcome	class.Bacteroidia.id.912	Weighted mode	13	-0.0712857	0.521626	0.893565	-1.09367	0.951101	0.931196	0.334984	2.58856
NZyzuq	QVvlkc	outcome	family.Coriobacteriaceae.id.811	MR Egger	17	-0.570161	0.914641	0.542404	-2.36286	1.22254	0.565434	0.0941507	3.39579
NZyzuq	QVvlkc	outcome	family.Coriobacteriaceae.id.811	Weighted median	17	0.270079	0.297655	0.364218	-0.313324	0.853482	1.31007	0.731013	2.34781
NZyzuq	QVvlkc	outcome	family.Coriobacteriaceae.id.811	Inverse variance weighted	17	0.00270399	0.21907	0.990152	-0.426672	0.43208	1.00271	0.652677	1.54046
NZyzuq	QVvlkc	outcome	family.Coriobacteriaceae.id.811	Simple mode	17	0.418987	0.542662	0.451313	-0.644631	1.4826	1.52042	0.524856	4.4044
NZyzuq	QVvlkc	outcome	family.Coriobacteriaceae.id.811	Weighted mode	17	0.317156	0.475627	0.514391	-0.615073	1.24939	1.37322	0.540601	3.4882
orT5aP	QVvlkc	outcome	genus.Prevotella7.id.11182	MR Egger	11	1.25917	0.832027	0.16448	-0.371606	2.88994	3.52249	0.689626	17.9923
orT5aP	QVvlkc	outcome	genus.Prevotella7.id.11182	Weighted median	11	0.035947	0.189868	0.849837	-0.336194	0.408087	1.0366	0.714485	1.50394
orT5aP	QVvlkc	outcome	genus.Prevotella7.id.11182	Inverse variance weighted	11	-0.0724668	0.15503	0.640188	-0.376326	0.231393	0.930097	0.686378	1.26035
orT5aP	QVvlkc	outcome	genus.Prevotella7.id.11182	Simple mode	11	0.111102	0.343517	0.753034	-0.56219	0.784395	1.11751	0.569959	2.19108
orT5aP	QVvlkc	outcome	genus.Prevotella7.id.11182	Weighted mode	11	0.111102	0.33234	0.745056	-0.540284	0.762489	1.11751	0.582583	2.14361
P4FDZi	QVvlkc	outcome	family.FamilyXI.id.1936	MR Egger	8	0.515413	0.853858	0.568194	-1.15815	2.18897	1.67433	0.314067	8.92605
P4FDZi	QVvlkc	outcome	family.FamilyXI.id.1936	Weighted median	8	0.113037	0.160072	0.480087	-0.200704	0.426777	1.11967	0.818155	1.53231
P4FDZi	QVvlkc	outcome	family.FamilyXI.id.1936	Inverse variance weighted	8	0.0463509	0.134175	0.729756	-0.216633	0.309335	1.04744	0.805226	1.36252
P4FDZi	QVvlkc	outcome	family.FamilyXI.id.1936	Simple mode	8	0.169147	0.251101	0.522165	-0.323011	0.661305	1.18429	0.723966	1.93732
P4FDZi	QVvlkc	outcome	family.FamilyXI.id.1936	Weighted mode	8	0.158208	0.246635	0.541646	-0.325196	0.641611	1.17141	0.722386	1.89954
Pdv5xy	QVvlkc	outcome	order.Actinomycetales.id.420	MR Egger	4	-0.0525951	0.813085	0.954308	-1.64624	1.54105	0.948764	0.192773	4.6695
Pdv5xy	QVvlkc	outcome	order.Actinomycetales.id.420	Weighted median	4	0.357864	0.346537	0.301751	-0.321349	1.03708	1.43027	0.72517	2.82096
Pdv5xy	QVvlkc	outcome	order.Actinomycetales.id.420	Inverse variance weighted	4	0.493091	0.347157	0.155501	-0.187337	1.17352	1.63737	0.829164	3.23335
Pdv5xy	QVvlkc	outcome	order.Actinomycetales.id.420	Simple mode	4	0.0800147	0.50668	0.884551	-0.913079	1.07311	1.0833	0.401287	2.92446
Pdv5xy	QVvlkc	outcome	order.Actinomycetales.id.420	Weighted mode	4	0.329414	0.383575	0.453596	-0.422393	1.08122	1.39015	0.655476	2.94828
PlcW4R	QVvlkc	outcome	genus.ErysipelotrichaceaeUCG003.id.11384	MR Egger	17	-0.417844	0.52916	0.442045	-1.455	0.61931	0.658465	0.233401	1.85765
PlcW4R	QVvlkc	outcome	genus.ErysipelotrichaceaeUCG003.id.11384	Weighted median	17	-0.0942572	0.262343	0.719379	-0.60845	0.419936	0.910049	0.544194	1.52186
PlcW4R	QVvlkc	outcome	genus.ErysipelotrichaceaeUCG003.id.11384	Inverse variance weighted	17	-0.0772027	0.187841	0.681072	-0.44537	0.290965	0.925702	0.640587	1.33772
PlcW4R	QVvlkc	outcome	genus.ErysipelotrichaceaeUCG003.id.11384	Simple mode	17	0.057641	0.451025	0.8999	-0.826368	0.94165	1.05933	0.437636	2.56421
PlcW4R	QVvlkc	outcome	genus.ErysipelotrichaceaeUCG003.id.11384	Weighted mode	17	0.057641	0.460779	0.902007	-0.845485	0.960767	1.05933	0.429349	2.6137
pNbjxy	QVvlkc	outcome	family.Pasteurellaceae.id.3689	MR Egger	13	-0.65633	0.375281	0.108119	-1.39188	0.0792205	0.518751	0.248607	1.08244
pNbjxy	QVvlkc	outcome	family.Pasteurellaceae.id.3689	Weighted median	13	-0.215083	0.228481	0.346521	-0.662905	0.23274	0.806475	0.515352	1.26205
pNbjxy	QVvlkc	outcome	family.Pasteurellaceae.id.3689	Inverse variance weighted	13	-0.251885	0.178741	0.158772	-0.602217	0.0984482	0.777334	0.547596	1.10346
pNbjxy	QVvlkc	outcome	family.Pasteurellaceae.id.3689	Simple mode	13	-0.336068	0.347918	0.353139	-1.01799	0.345852	0.714575	0.361321	1.41319
pNbjxy	QVvlkc	outcome	family.Pasteurellaceae.id.3689	Weighted mode	13	-0.233832	0.285926	0.429408	-0.794246	0.326583	0.791495	0.451922	1.38622
prgd0K	QVvlkc	outcome	genus.LachnospiraceaeFCS020group.id.11314	MR Egger	13	-1.07	0.591321	0.0977521	-2.22899	0.0889912	0.343009	0.107637	1.09307
prgd0K	QVvlkc	outcome	genus.LachnospiraceaeFCS020group.id.11314	Weighted median	13	0.0719892	0.294255	0.806728	-0.50475	0.648729	1.07464	0.603656	1.91311
prgd0K	QVvlkc	outcome	genus.LachnospiraceaeFCS020group.id.11314	Inverse variance weighted	13	-0.0852598	0.232939	0.714352	-0.54182	0.3713	0.918274	0.581689	1.44962
prgd0K	QVvlkc	outcome	genus.LachnospiraceaeFCS020group.id.11314	Simple mode	13	0.217123	0.489976	0.665554	-0.74323	1.17748	1.2425	0.475575	3.24617
prgd0K	QVvlkc	outcome	genus.LachnospiraceaeFCS020group.id.11314	Weighted mode	13	0.128295	0.460356	0.785229	-0.774001	1.03059	1.13689	0.461164	2.80273
PW5XaU	QVvlkc	outcome	family.Methanobacteriaceae.id.121	MR Egger	8	-0.164182	0.813417	0.846709	-1.75848	1.43012	0.848587	0.172307	4.17918
PW5XaU	QVvlkc	outcome	family.Methanobacteriaceae.id.121	Weighted median	8	-0.174044	0.212787	0.413401	-0.591107	0.243019	0.84026	0.553714	1.27509
PW5XaU	QVvlkc	outcome	family.Methanobacteriaceae.id.121	Inverse variance weighted	8	-0.145917	0.191893	0.447008	-0.522027	0.230192	0.864229	0.593317	1.25884
PW5XaU	QVvlkc	outcome	family.Methanobacteriaceae.id.121	Simple mode	8	0.269435	0.394927	0.517018	-0.504621	1.04349	1.30922	0.603734	2.83911
PW5XaU	QVvlkc	outcome	family.Methanobacteriaceae.id.121	Weighted mode	8	-0.402454	0.358453	0.29857	-1.10502	0.300113	0.668677	0.331204	1.35001
pywkm1	QVvlkc	outcome	phylum.Lentisphaerae.id.2238	MR Egger	9	0.299757	0.599794	0.632563	-0.87584	1.47535	1.34953	0.416512	4.37258
pywkm1	QVvlkc	outcome	phylum.Lentisphaerae.id.2238	Weighted median	9	-0.108156	0.203283	0.594692	-0.50659	0.290278	0.897487	0.602547	1.3368
pywkm1	QVvlkc	outcome	phylum.Lentisphaerae.id.2238	Inverse variance weighted	9	0.0916534	0.157143	0.559726	-0.216347	0.399653	1.09598	0.805456	1.49131
pywkm1	QVvlkc	outcome	phylum.Lentisphaerae.id.2238	Simple mode	9	-0.20758	0.349648	0.569126	-0.892889	0.477729	0.812548	0.409471	1.61241
pywkm1	QVvlkc	outcome	phylum.Lentisphaerae.id.2238	Weighted mode	9	-0.215597	0.331675	0.533893	-0.865681	0.434487	0.80606	0.420765	1.54417
Q9jPdT	QVvlkc	outcome	family.Peptostreptococcaceae.id.2042	MR Egger	13	0.13699	0.540125	0.804462	-0.921655	1.19563	1.14682	0.39786	3.30566
Q9jPdT	QVvlkc	outcome	family.Peptostreptococcaceae.id.2042	Weighted median	13	0.174409	0.286903	0.543253	-0.387921	0.736738	1.19054	0.678466	2.08911
Q9jPdT	QVvlkc	outcome	family.Peptostreptococcaceae.id.2042	Inverse variance weighted	13	0.252807	0.225066	0.261327	-0.188321	0.693936	1.28764	0.828349	2.00158
Q9jPdT	QVvlkc	outcome	family.Peptostreptococcaceae.id.2042	Simple mode	13	0.0197742	0.42081	0.963294	-0.805014	0.844562	1.01997	0.447082	2.32696
Q9jPdT	QVvlkc	outcome	family.Peptostreptococcaceae.id.2042	Weighted mode	13	0.201073	0.351541	0.577896	-0.487947	0.890093	1.22271	0.613885	2.43536
qAalpg	QVvlkc	outcome	phylum.Tenericutes.id.3919	MR Egger	12	0.223156	0.778886	0.780338	-1.30346	1.74977	1.25002	0.27159	5.7533
qAalpg	QVvlkc	outcome	phylum.Tenericutes.id.3919	Weighted median	12	0.140102	0.296474	0.636528	-0.440988	0.721191	1.15039	0.643401	2.05688
qAalpg	QVvlkc	outcome	phylum.Tenericutes.id.3919	Inverse variance weighted	12	0.00862044	0.21735	0.968363	-0.417386	0.434627	1.00866	0.658766	1.54439
qAalpg	QVvlkc	outcome	phylum.Tenericutes.id.3919	Simple mode	12	0.36342	0.521469	0.500319	-0.65866	1.3855	1.43824	0.517545	3.99682
qAalpg	QVvlkc	outcome	phylum.Tenericutes.id.3919	Weighted mode	12	0.286237	0.472566	0.557	-0.639993	1.21247	1.33141	0.527296	3.36177
qNERjc	QVvlkc	outcome	genus..Eubacteriumventriosumgroup.id.11341	MR Egger	15	1.09428	0.966627	0.27806	-0.800311	2.98887	2.98703	0.449189	19.8632
qNERjc	QVvlkc	outcome	genus..Eubacteriumventriosumgroup.id.11341	Weighted median	15	-0.18233	0.29888	0.541833	-0.768134	0.403475	0.833327	0.463878	1.49702
qNERjc	QVvlkc	outcome	genus..Eubacteriumventriosumgroup.id.11341	Inverse variance weighted	15	-0.19741	0.220818	0.371324	-0.630212	0.235392	0.820854	0.532479	1.26541
qNERjc	QVvlkc	outcome	genus..Eubacteriumventriosumgroup.id.11341	Simple mode	15	-0.172433	0.512068	0.741308	-1.17609	0.831219	0.841614	0.308484	2.29612
qNERjc	QVvlkc	outcome	genus..Eubacteriumventriosumgroup.id.11341	Weighted mode	15	-0.172433	0.480052	0.724807	-1.11334	0.768469	0.841614	0.328461	2.15646
QsbXFB	QVvlkc	outcome	genus.Anaerotruncus.id.2054	MR Egger	13	0.998479	1.01013	0.344169	-0.981375	2.97833	2.71415	0.374796	19.655
QsbXFB	QVvlkc	outcome	genus.Anaerotruncus.id.2054	Weighted median	13	0.433438	0.386404	0.261981	-0.323914	1.19079	1.54255	0.723313	3.28968
QsbXFB	QVvlkc	outcome	genus.Anaerotruncus.id.2054	Inverse variance weighted	13	0.602058	0.328955	0.0672181	-0.0426942	1.24681	1.82587	0.958204	3.47923
QsbXFB	QVvlkc	outcome	genus.Anaerotruncus.id.2054	Simple mode	13	0.624137	0.777861	0.437938	-0.900471	2.14875	1.86664	0.406378	8.5741
QsbXFB	QVvlkc	outcome	genus.Anaerotruncus.id.2054	Weighted mode	13	0.0423115	0.629501	0.947518	-1.19151	1.27613	1.04322	0.303762	3.58276
QSgiS0	QVvlkc	outcome	phylum.Proteobacteria.id.2375	MR Egger	12	-0.207766	0.68851	0.769016	-1.55725	1.14171	0.812397	0.210716	3.13213
QSgiS0	QVvlkc	outcome	phylum.Proteobacteria.id.2375	Weighted median	12	-0.455549	0.332311	0.170421	-1.10688	0.19578	0.6341	0.33059	1.21626
QSgiS0	QVvlkc	outcome	phylum.Proteobacteria.id.2375	Inverse variance weighted	12	-0.261838	0.248999	0.293	-0.749875	0.2262	0.769636	0.472425	1.25383
QSgiS0	QVvlkc	outcome	phylum.Proteobacteria.id.2375	Simple mode	12	-0.514553	0.554768	0.373565	-1.6019	0.572791	0.597767	0.201514	1.77321
QSgiS0	QVvlkc	outcome	phylum.Proteobacteria.id.2375	Weighted mode	12	-0.348719	0.474778	0.478016	-1.27928	0.581846	0.705591	0.278236	1.78934
qsX2oK	QVvlkc	outcome	genus.Desulfovibrio.id.3173	MR Egger	11	-0.273482	0.730558	0.716814	-1.70538	1.15841	0.760726	0.181704	3.18487
qsX2oK	QVvlkc	outcome	genus.Desulfovibrio.id.3173	Weighted median	11	0.211512	0.282795	0.454501	-0.342767	0.76579	1.23554	0.709804	2.15069
qsX2oK	QVvlkc	outcome	genus.Desulfovibrio.id.3173	Inverse variance weighted	11	0.139225	0.238257	0.558985	-0.327759	0.60621	1.14938	0.720537	1.83347
qsX2oK	QVvlkc	outcome	genus.Desulfovibrio.id.3173	Simple mode	11	0.32514	0.470428	0.505194	-0.596899	1.24718	1.38422	0.550516	3.48051
qsX2oK	QVvlkc	outcome	genus.Desulfovibrio.id.3173	Weighted mode	11	0.280597	0.391927	0.490407	-0.48758	1.04877	1.32392	0.614111	2.85415
QxCp94	QVvlkc	outcome	genus.Blautia.id.1992	MR Egger	12	0.444745	0.852516	0.613247	-1.22619	2.11568	1.56009	0.293409	8.29519
QxCp94	QVvlkc	outcome	genus.Blautia.id.1992	Weighted median	12	0.247319	0.388547	0.524436	-0.514233	1.00887	1.28059	0.597959	2.7425
QxCp94	QVvlkc	outcome	genus.Blautia.id.1992	Inverse variance weighted	12	0.250375	0.315543	0.427502	-0.36809	0.86884	1.28451	0.692055	2.38414
QxCp94	QVvlkc	outcome	genus.Blautia.id.1992	Simple mode	12	0.312951	0.649792	0.639517	-0.960642	1.58654	1.36745	0.382647	4.88682
QxCp94	QVvlkc	outcome	genus.Blautia.id.1992	Weighted mode	12	0.298874	0.643438	0.651351	-0.962265	1.56001	1.34834	0.382027	4.75889
R0RXMa	QVvlkc	outcome	order.Methanobacteriales.id.120	MR Egger	8	-0.164182	0.813417	0.846709	-1.75848	1.43012	0.848587	0.172307	4.17918
R0RXMa	QVvlkc	outcome	order.Methanobacteriales.id.120	Weighted median	8	-0.174044	0.217523	0.423643	-0.600389	0.252301	0.84026	0.548598	1.28698
R0RXMa	QVvlkc	outcome	order.Methanobacteriales.id.120	Inverse variance weighted	8	-0.145917	0.191893	0.447008	-0.522027	0.230192	0.864229	0.593317	1.25884
R0RXMa	QVvlkc	outcome	order.Methanobacteriales.id.120	Simple mode	8	0.269435	0.397516	0.519667	-0.509696	1.04857	1.30922	0.600678	2.85356
R0RXMa	QVvlkc	outcome	order.Methanobacteriales.id.120	Weighted mode	8	-0.402454	0.355587	0.294994	-1.0994	0.294496	0.668677	0.333069	1.34245
R2tyaw	QVvlkc	outcome	genus..Eubacteriumbrachygroup.id.11296	MR Egger	10	-0.222055	0.562025	0.703096	-1.32362	0.879514	0.800871	0.266169	2.40973
R2tyaw	QVvlkc	outcome	genus..Eubacteriumbrachygroup.id.11296	Weighted median	10	-0.0207147	0.175905	0.906257	-0.365488	0.324059	0.979498	0.693858	1.38273
R2tyaw	QVvlkc	outcome	genus..Eubacteriumbrachygroup.id.11296	Inverse variance weighted	10	-0.0452761	0.14038	0.747055	-0.320421	0.229869	0.955734	0.725843	1.25844
R2tyaw	QVvlkc	outcome	genus..Eubacteriumbrachygroup.id.11296	Simple mode	10	0.11747	0.29185	0.696708	-0.454556	0.689495	1.12465	0.63473	1.99271
R2tyaw	QVvlkc	outcome	genus..Eubacteriumbrachygroup.id.11296	Weighted mode	10	0.101719	0.277959	0.722856	-0.443081	0.646519	1.10707	0.642055	1.90889
R430Mg	QVvlkc	outcome	order.Bacteroidales.id.913	MR Egger	13	-0.915142	0.587899	0.147843	-2.06742	0.237139	0.40046	0.126511	1.26762
R430Mg	QVvlkc	outcome	order.Bacteroidales.id.913	Weighted median	13	-0.0769318	0.355644	0.828741	-0.773995	0.620131	0.925953	0.461167	1.85917
R430Mg	QVvlkc	outcome	order.Bacteroidales.id.913	Inverse variance weighted	13	-0.0100984	0.271232	0.9703	-0.541714	0.521517	0.989952	0.58175	1.68458
R430Mg	QVvlkc	outcome	order.Bacteroidales.id.913	Simple mode	13	-0.0446106	0.597962	0.941759	-1.21662	1.12739	0.95637	0.296231	3.0876
R430Mg	QVvlkc	outcome	order.Bacteroidales.id.913	Weighted mode	13	-0.0712857	0.53126	0.895483	-1.11255	0.969983	0.931196	0.328718	2.6379
RaItYf	QVvlkc	outcome	genus.Actinomyces.id.423	MR Egger	7	0.129191	0.787917	0.876181	-1.41513	1.67351	1.13791	0.242895	5.33083
RaItYf	QVvlkc	outcome	genus.Actinomyces.id.423	Weighted median	7	0.455943	0.288698	0.114266	-0.109905	1.02179	1.57766	0.895919	2.77816
RaItYf	QVvlkc	outcome	genus.Actinomyces.id.423	Inverse variance weighted	7	0.325653	0.299037	0.276151	-0.260459	0.911764	1.38493	0.770698	2.48871
RaItYf	QVvlkc	outcome	genus.Actinomyces.id.423	Simple mode	7	0.436655	0.407243	0.324841	-0.361541	1.23485	1.54752	0.696602	3.43787
RaItYf	QVvlkc	outcome	genus.Actinomyces.id.423	Weighted mode	7	0.455479	0.319334	0.203666	-0.170417	1.08137	1.57693	0.843313	2.94873
RSZqS9	QVvlkc	outcome	genus.Lachnoclostridium.id.11308	MR Egger	13	0.148642	0.906383	0.87271	-1.62787	1.92515	1.16026	0.196347	6.8562
RSZqS9	QVvlkc	outcome	genus.Lachnoclostridium.id.11308	Weighted median	13	0.151005	0.353028	0.668839	-0.540929	0.842939	1.163	0.582207	2.32318
RSZqS9	QVvlkc	outcome	genus.Lachnoclostridium.id.11308	Inverse variance weighted	13	0.171419	0.255204	0.501778	-0.32878	0.671618	1.18699	0.719801	1.9574
RSZqS9	QVvlkc	outcome	genus.Lachnoclostridium.id.11308	Simple mode	13	0.534065	0.59664	0.388325	-0.635349	1.70348	1.70585	0.52975	5.49302
RSZqS9	QVvlkc	outcome	genus.Lachnoclostridium.id.11308	Weighted mode	13	0.392637	0.597302	0.523364	-0.778075	1.56335	1.48088	0.459289	4.77478
ry237d	QVvlkc	outcome	order.NB1n.id.3953	MR Egger	13	-0.257623	0.561661	0.655393	-1.35848	0.843233	0.772886	0.257051	2.32387
ry237d	QVvlkc	outcome	order.NB1n.id.3953	Weighted median	13	0.108456	0.184031	0.555639	-0.252246	0.469157	1.11456	0.777053	1.59865
ry237d	QVvlkc	outcome	order.NB1n.id.3953	Inverse variance weighted	13	0.0092196	0.132649	0.944589	-0.250773	0.269212	1.00926	0.778199	1.30893
ry237d	QVvlkc	outcome	order.NB1n.id.3953	Simple mode	13	0.242067	0.305704	0.443828	-0.357112	0.841246	1.27388	0.699694	2.31925
ry237d	QVvlkc	outcome	order.NB1n.id.3953	Weighted mode	13	0.231832	0.301004	0.45608	-0.358136	0.8218	1.26091	0.698978	2.27459
RYprXS	QVvlkc	outcome	genus.RikenellaceaeRC9gutgroup.id.11191	MR Egger	12	1.21734	0.781542	0.150381	-0.314477	2.74917	3.37821	0.73017	15.6296
RYprXS	QVvlkc	outcome	genus.RikenellaceaeRC9gutgroup.id.11191	Weighted median	12	0.0444814	0.166239	0.789026	-0.281346	0.370309	1.04549	0.754767	1.44818
RYprXS	QVvlkc	outcome	genus.RikenellaceaeRC9gutgroup.id.11191	Inverse variance weighted	12	-0.0364118	0.136654	0.789891	-0.304254	0.23143	0.964243	0.737674	1.2604
RYprXS	QVvlkc	outcome	genus.RikenellaceaeRC9gutgroup.id.11191	Simple mode	12	0.316853	0.359335	0.396757	-0.387443	1.02115	1.3728	0.67879	2.77638
RYprXS	QVvlkc	outcome	genus.RikenellaceaeRC9gutgroup.id.11191	Weighted mode	12	0.333396	0.350757	0.362274	-0.354088	1.02088	1.3957	0.701813	2.77564
Sfy1Sc	QVvlkc	outcome	genus.Terrisporobacter.id.11348	MR Egger	5	-1.31342	0.968505	0.268102	-3.21169	0.584854	0.2689	0.0402886	1.79473
Sfy1Sc	QVvlkc	outcome	genus.Terrisporobacter.id.11348	Weighted median	5	-0.372014	0.355748	0.29569	-1.06928	0.325253	0.689345	0.343255	1.38438
Sfy1Sc	QVvlkc	outcome	genus.Terrisporobacter.id.11348	Inverse variance weighted	5	-0.103871	0.345079	0.76341	-0.780226	0.572484	0.901342	0.458302	1.77267
Sfy1Sc	QVvlkc	outcome	genus.Terrisporobacter.id.11348	Simple mode	5	-0.374165	0.450557	0.452976	-1.25726	0.508927	0.687864	0.284433	1.66351
Sfy1Sc	QVvlkc	outcome	genus.Terrisporobacter.id.11348	Weighted mode	5	-0.410535	0.444968	0.40842	-1.28267	0.461601	0.663295	0.277295	1.58661
sGwC3b	QVvlkc	outcome	genus.RuminococcaceaeUCG011.id.11368	MR Egger	8	-0.337737	0.702815	0.647857	-1.71525	1.03978	0.713383	0.179918	2.82859
sGwC3b	QVvlkc	outcome	genus.RuminococcaceaeUCG011.id.11368	Weighted median	8	-0.22308	0.177688	0.209311	-0.571349	0.125188	0.800051	0.564763	1.13336
sGwC3b	QVvlkc	outcome	genus.RuminococcaceaeUCG011.id.11368	Inverse variance weighted	8	-0.221767	0.1407	0.114988	-0.49754	0.0540061	0.801102	0.608025	1.05549
sGwC3b	QVvlkc	outcome	genus.RuminococcaceaeUCG011.id.11368	Simple mode	8	-0.0762455	0.258717	0.776767	-0.583332	0.430841	0.926589	0.558036	1.53855
sGwC3b	QVvlkc	outcome	genus.RuminococcaceaeUCG011.id.11368	Weighted mode	8	-0.202758	0.240163	0.426438	-0.673478	0.267962	0.816476	0.509932	1.3073
siS3Ag	QVvlkc	outcome	genus.Alloprevotella.id.961	MR Egger	5	1.21896	1.88771	0.564442	-2.48095	4.91886	3.38366	0.0836637	136.847
siS3Ag	QVvlkc	outcome	genus.Alloprevotella.id.961	Weighted median	5	0.210295	0.225986	0.352078	-0.232638	0.653228	1.23404	0.79244	1.92173
siS3Ag	QVvlkc	outcome	genus.Alloprevotella.id.961	Inverse variance weighted	5	0.0504223	0.200145	0.801096	-0.341862	0.442707	1.05172	0.710446	1.55692
siS3Ag	QVvlkc	outcome	genus.Alloprevotella.id.961	Simple mode	5	0.199386	0.272051	0.504253	-0.333833	0.732606	1.22065	0.716174	2.08049
siS3Ag	QVvlkc	outcome	genus.Alloprevotella.id.961	Weighted mode	5	0.199386	0.269735	0.500818	-0.329294	0.728067	1.22065	0.719432	2.07107
sl4H7t	QVvlkc	outcome	family.FamilyXIII.id.1957	MR Egger	7	0.369316	1.36894	0.798108	-2.31381	3.05244	1.44674	0.0988842	21.1669
sl4H7t	QVvlkc	outcome	family.FamilyXIII.id.1957	Weighted median	7	-0.576615	0.477626	0.227335	-1.51276	0.359532	0.561797	0.220301	1.43266
sl4H7t	QVvlkc	outcome	family.FamilyXIII.id.1957	Inverse variance weighted	7	-0.483828	0.345168	0.161	-1.16036	0.192702	0.616419	0.313374	1.21252
sl4H7t	QVvlkc	outcome	family.FamilyXIII.id.1957	Simple mode	7	-0.690688	0.724332	0.37713	-2.11038	0.729003	0.501231	0.121192	2.07301
sl4H7t	QVvlkc	outcome	family.FamilyXIII.id.1957	Weighted mode	7	-0.690688	0.713617	0.370488	-2.08938	0.708	0.501231	0.123764	2.02993
sMV9iI	QVvlkc	outcome	genus.Veillonella.id.2198	MR Egger	6	0.0869274	2.1808	0.970115	-4.18744	4.3613	1.09082	0.0151851	78.3587
sMV9iI	QVvlkc	outcome	genus.Veillonella.id.2198	Weighted median	6	-0.145492	0.338767	0.667576	-0.809475	0.51849	0.864596	0.445092	1.67949
sMV9iI	QVvlkc	outcome	genus.Veillonella.id.2198	Inverse variance weighted	6	-0.202847	0.273534	0.458343	-0.738974	0.33328	0.816403	0.477604	1.39554
sMV9iI	QVvlkc	outcome	genus.Veillonella.id.2198	Simple mode	6	-0.151024	0.49324	0.771802	-1.11777	0.815728	0.859827	0.327007	2.26082
sMV9iI	QVvlkc	outcome	genus.Veillonella.id.2198	Weighted mode	6	-0.13713	0.476324	0.78498	-1.07073	0.796465	0.871857	0.34276	2.21769
sr2pVl	QVvlkc	outcome	family.Acidaminococcaceae.id.2166	MR Egger	7	-0.396227	0.981965	0.703255	-2.32088	1.52842	0.672854	0.0981873	4.61091
sr2pVl	QVvlkc	outcome	family.Acidaminococcaceae.id.2166	Weighted median	7	0.294666	0.33432	0.378108	-0.360601	0.949933	1.34268	0.697257	2.58554
sr2pVl	QVvlkc	outcome	family.Acidaminococcaceae.id.2166	Inverse variance weighted	7	0.510505	0.323807	0.114894	-0.124157	1.14517	1.66613	0.883241	3.14297
sr2pVl	QVvlkc	outcome	family.Acidaminococcaceae.id.2166	Simple mode	7	-0.0199589	0.462438	0.966974	-0.926337	0.886419	0.980239	0.396002	2.42643
sr2pVl	QVvlkc	outcome	family.Acidaminococcaceae.id.2166	Weighted mode	7	0.252871	0.400202	0.55078	-0.531525	1.03727	1.28772	0.587708	2.8215
SSAqem	QVvlkc	outcome	genus.Gordonibacter.id.821	MR Egger	10	-0.227216	0.537664	0.683718	-1.28104	0.826605	0.796749	0.277749	2.28555
SSAqem	QVvlkc	outcome	genus.Gordonibacter.id.821	Weighted median	10	0.0990401	0.177918	0.577759	-0.24968	0.44776	1.10411	0.77905	1.5648
SSAqem	QVvlkc	outcome	genus.Gordonibacter.id.821	Inverse variance weighted	10	0.103309	0.133899	0.440386	-0.159133	0.365751	1.10883	0.852883	1.4416
SSAqem	QVvlkc	outcome	genus.Gordonibacter.id.821	Simple mode	10	-0.0803533	0.305445	0.79842	-0.679025	0.518318	0.92279	0.507111	1.6792
SSAqem	QVvlkc	outcome	genus.Gordonibacter.id.821	Weighted mode	10	-0.0534985	0.29139	0.858399	-0.624622	0.517625	0.947907	0.535464	1.67804
SXH0EW	QVvlkc	outcome	genus.Haemophilus.id.3698	MR Egger	9	-0.572645	0.421897	0.216817	-1.39956	0.254274	0.564032	0.246705	1.28953
SXH0EW	QVvlkc	outcome	genus.Haemophilus.id.3698	Weighted median	9	-0.25151	0.254635	0.323287	-0.750595	0.247575	0.777626	0.472086	1.28092
SXH0EW	QVvlkc	outcome	genus.Haemophilus.id.3698	Inverse variance weighted	9	-0.151113	0.189119	0.42427	-0.521786	0.219561	0.859751	0.593459	1.24553
SXH0EW	QVvlkc	outcome	genus.Haemophilus.id.3698	Simple mode	9	-0.358117	0.385089	0.379598	-1.11289	0.396657	0.698991	0.328607	1.48685
SXH0EW	QVvlkc	outcome	genus.Haemophilus.id.3698	Weighted mode	9	-0.424473	0.371425	0.286158	-1.15247	0.303521	0.654114	0.315857	1.35462
T8CRz4	QVvlkc	outcome	genus.Tyzzerella3.id.11335	MR Egger	13	-0.0757125	1.06828	0.944771	-2.16953	2.01811	0.927083	0.114231	7.52407
T8CRz4	QVvlkc	outcome	genus.Tyzzerella3.id.11335	Weighted median	13	0.0796329	0.196796	0.685737	-0.306087	0.465352	1.08289	0.736323	1.59258
T8CRz4	QVvlkc	outcome	genus.Tyzzerella3.id.11335	Inverse variance weighted	13	0.131006	0.178786	0.46371	-0.219415	0.481426	1.13997	0.802988	1.61838
T8CRz4	QVvlkc	outcome	genus.Tyzzerella3.id.11335	Simple mode	13	-0.0871227	0.336423	0.800049	-0.746512	0.572266	0.916565	0.474017	1.77228
T8CRz4	QVvlkc	outcome	genus.Tyzzerella3.id.11335	Weighted mode	13	-0.17876	0.318647	0.585123	-0.803309	0.445788	0.836306	0.447845	1.56172
TbZpGG	QVvlkc	outcome	genus.LachnospiraceaeND3007group.id.11317	MR Egger	3	-10.5878	8.67032	0.436822	-27.5816	6.40604	2.52221e-05	1.05064e-12	605.492
TbZpGG	QVvlkc	outcome	genus.LachnospiraceaeND3007group.id.11317	Weighted median	3	0.847845	0.688577	0.218211	-0.501766	2.19746	2.33461	0.60546	9.00208
TbZpGG	QVvlkc	outcome	genus.LachnospiraceaeND3007group.id.11317	Inverse variance weighted	3	0.630596	0.518233	0.223672	-0.38514	1.64633	1.87873	0.680355	5.18792
TbZpGG	QVvlkc	outcome	genus.LachnospiraceaeND3007group.id.11317	Simple mode	3	1.07069	0.795145	0.310434	-0.48779	2.62918	2.9174	0.613982	13.8624
TbZpGG	QVvlkc	outcome	genus.LachnospiraceaeND3007group.id.11317	Weighted mode	3	1.05086	0.844578	0.339451	-0.604512	2.70623	2.86011	0.546341	14.9728
Ti1Nxg	QVvlkc	outcome	genus.Akkermansia.id.4037	MR Egger	12	0.142526	0.827544	0.866694	-1.47946	1.76451	1.15318	0.227761	5.83872
Ti1Nxg	QVvlkc	outcome	genus.Akkermansia.id.4037	Weighted median	12	0.318593	0.292842	0.276625	-0.255378	0.892563	1.37519	0.774624	2.44138
Ti1Nxg	QVvlkc	outcome	genus.Akkermansia.id.4037	Inverse variance weighted	12	0.0400996	0.226488	0.859469	-0.403816	0.484015	1.04091	0.667767	1.62258
Ti1Nxg	QVvlkc	outcome	genus.Akkermansia.id.4037	Simple mode	12	0.499024	0.540979	0.376085	-0.561295	1.55934	1.64711	0.57047	4.7557
Ti1Nxg	QVvlkc	outcome	genus.Akkermansia.id.4037	Weighted mode	12	0.499024	0.487384	0.32788	-0.456248	1.4543	1.64711	0.633657	4.28147
tJ5HJ2	QVvlkc	outcome	class.Betaproteobacteria.id.2867	MR Egger	10	-1.3613	1.0067	0.213281	-3.33444	0.611836	0.256327	0.0356346	1.84381
tJ5HJ2	QVvlkc	outcome	class.Betaproteobacteria.id.2867	Weighted median	10	-0.0893227	0.394101	0.820697	-0.861762	0.683116	0.91455	0.422417	1.98004
tJ5HJ2	QVvlkc	outcome	class.Betaproteobacteria.id.2867	Inverse variance weighted	10	0.155446	0.344374	0.651711	-0.519527	0.830419	1.16818	0.594802	2.29428
tJ5HJ2	QVvlkc	outcome	class.Betaproteobacteria.id.2867	Simple mode	10	0.0804264	0.712133	0.912559	-1.31535	1.47621	1.08375	0.268379	4.37632
tJ5HJ2	QVvlkc	outcome	class.Betaproteobacteria.id.2867	Weighted mode	10	-0.00676992	0.589287	0.991084	-1.16177	1.14823	0.993253	0.312931	3.15262
TQHMuI	QVvlkc	outcome	class.Actinobacteria.id.419	MR Egger	21	0.197345	0.382281	0.61165	-0.551925	0.946615	1.21816	0.57584	2.57697
TQHMuI	QVvlkc	outcome	class.Actinobacteria.id.419	Weighted median	21	0.135485	0.212452	0.523655	-0.28092	0.55189	1.14509	0.755089	1.73653
TQHMuI	QVvlkc	outcome	class.Actinobacteria.id.419	Inverse variance weighted	21	0.122231	0.169144	0.469897	-0.209291	0.453754	1.13002	0.811159	1.57421
TQHMuI	QVvlkc	outcome	class.Actinobacteria.id.419	Simple mode	21	0.551422	0.376279	0.15834	-0.186084	1.28893	1.73572	0.830204	3.6289
TQHMuI	QVvlkc	outcome	class.Actinobacteria.id.419	Weighted mode	21	0.217569	0.247972	0.39069	-0.268455	0.703594	1.24305	0.76456	2.021
tqImsV	QVvlkc	outcome	genus.Bifidobacterium.id.436	MR Egger	19	0.128211	0.441176	0.774863	-0.736493	0.992916	1.13679	0.47879	2.69909
tqImsV	QVvlkc	outcome	genus.Bifidobacterium.id.436	Weighted median	19	0.200905	0.234459	0.391507	-0.258635	0.660446	1.22251	0.772105	1.93565
tqImsV	QVvlkc	outcome	genus.Bifidobacterium.id.436	Inverse variance weighted	19	-0.0561746	0.158696	0.723357	-0.367219	0.25487	0.945374	0.692658	1.29029
tqImsV	QVvlkc	outcome	genus.Bifidobacterium.id.436	Simple mode	19	0.264725	0.411563	0.528192	-0.541939	1.07139	1.30307	0.581619	2.91943
tqImsV	QVvlkc	outcome	genus.Bifidobacterium.id.436	Weighted mode	19	0.255566	0.27661	0.367748	-0.286589	0.797721	1.29119	0.75082	2.22047
UITr12	QVvlkc	outcome	family.Alcaligenaceae.id.2875	MR Egger	14	-0.712444	1.41575	0.623914	-3.48731	2.06243	0.490444	0.0305829	7.86503
UITr12	QVvlkc	outcome	family.Alcaligenaceae.id.2875	Weighted median	14	0.212759	0.372723	0.568119	-0.517779	0.943297	1.23709	0.595843	2.56844
UITr12	QVvlkc	outcome	family.Alcaligenaceae.id.2875	Inverse variance weighted	14	0.238709	0.331863	0.471957	-0.411743	0.889161	1.26961	0.662494	2.43309
UITr12	QVvlkc	outcome	family.Alcaligenaceae.id.2875	Simple mode	14	-0.292285	0.748111	0.702349	-1.75858	1.17401	0.746556	0.172289	3.23495
UITr12	QVvlkc	outcome	family.Alcaligenaceae.id.2875	Weighted mode	14	0.0985476	0.741858	0.896355	-1.35549	1.55259	1.10357	0.25782	4.72369
uJ1aLf	QVvlkc	outcome	order.Gastranaerophilales.id.1591	MR Egger	9	-0.492711	0.574271	0.41931	-1.61828	0.632861	0.610968	0.198239	1.88299
uJ1aLf	QVvlkc	outcome	order.Gastranaerophilales.id.1591	Weighted median	9	0.0212812	0.231657	0.926805	-0.432766	0.475329	1.02151	0.648712	1.60854
uJ1aLf	QVvlkc	outcome	order.Gastranaerophilales.id.1591	Inverse variance weighted	9	0.111622	0.195215	0.567466	-0.271	0.494244	1.11809	0.762616	1.63926
uJ1aLf	QVvlkc	outcome	order.Gastranaerophilales.id.1591	Simple mode	9	-0.059209	0.363428	0.874623	-0.771529	0.653111	0.94251	0.462306	1.92151
uJ1aLf	QVvlkc	outcome	order.Gastranaerophilales.id.1591	Weighted mode	9	-0.146803	0.373055	0.704218	-0.877992	0.584385	0.863464	0.415617	1.79389
uUTTcr	QVvlkc	outcome	order.MollicutesRF9.id.11579	MR Egger	13	-0.155635	0.524998	0.772409	-1.18463	0.873361	0.855871	0.305859	2.39495
uUTTcr	QVvlkc	outcome	order.MollicutesRF9.id.11579	Weighted median	13	-0.0730094	0.246589	0.767171	-0.556323	0.410304	0.929592	0.573313	1.50728
uUTTcr	QVvlkc	outcome	order.MollicutesRF9.id.11579	Inverse variance weighted	13	-0.21721	0.185004	0.240362	-0.579819	0.145398	0.804761	0.56	1.1565
uUTTcr	QVvlkc	outcome	order.MollicutesRF9.id.11579	Simple mode	13	-0.78556	0.486188	0.132117	-1.73849	0.167368	0.455865	0.175786	1.18219
uUTTcr	QVvlkc	outcome	order.MollicutesRF9.id.11579	Weighted mode	13	0.182389	0.434647	0.682174	-0.669519	1.0343	1.20008	0.511955	2.81313
uV0DRg	QVvlkc	outcome	genus.Phascolarctobacterium.id.2168	MR Egger	9	0.63447	1.07942	0.575137	-1.48119	2.75013	1.88602	0.227367	15.6446
uV0DRg	QVvlkc	outcome	genus.Phascolarctobacterium.id.2168	Weighted median	9	-0.061662	0.32212	0.848192	-0.693016	0.569692	0.940201	0.500065	1.76772
uV0DRg	QVvlkc	outcome	genus.Phascolarctobacterium.id.2168	Inverse variance weighted	9	-0.0656269	0.23914	0.783755	-0.534341	0.403087	0.93648	0.586055	1.49644
uV0DRg	QVvlkc	outcome	genus.Phascolarctobacterium.id.2168	Simple mode	9	-0.0931318	0.545349	0.868641	-1.16202	0.975753	0.911073	0.312855	2.65316
uV0DRg	QVvlkc	outcome	genus.Phascolarctobacterium.id.2168	Weighted mode	9	0.0245583	0.512504	0.962956	-0.97995	1.02907	1.02486	0.37533	2.79845
UwFvNq	QVvlkc	outcome	genus.Turicibacter.id.2162	MR Egger	9	-1.81423	0.859831	0.0727896	-3.4995	-0.128966	0.162963	0.0302124	0.879004
UwFvNq	QVvlkc	outcome	genus.Turicibacter.id.2162	Weighted median	9	-0.492789	0.27909	0.0774464	-1.03981	0.0542275	0.61092	0.353524	1.05572
UwFvNq	QVvlkc	outcome	genus.Turicibacter.id.2162	Inverse variance weighted	9	-0.409153	0.212358	0.0540153	-0.825374	0.00706856	0.664213	0.438071	1.00709
UwFvNq	QVvlkc	outcome	genus.Turicibacter.id.2162	Simple mode	9	-0.418021	0.412959	0.341048	-1.22742	0.391379	0.658348	0.293047	1.47902
UwFvNq	QVvlkc	outcome	genus.Turicibacter.id.2162	Weighted mode	9	-0.434396	0.395449	0.303949	-1.20948	0.340685	0.647656	0.298353	1.40591
v6Abl2	QVvlkc	outcome	family.Clostridiaceae1.id.1869	MR Egger	10	-0.851478	0.726439	0.274868	-2.2753	0.572343	0.426784	0.102766	1.77242
v6Abl2	QVvlkc	outcome	family.Clostridiaceae1.id.1869	Weighted median	10	-0.0806095	0.330384	0.80724	-0.728162	0.566943	0.922554	0.482796	1.76287
v6Abl2	QVvlkc	outcome	family.Clostridiaceae1.id.1869	Inverse variance weighted	10	-0.257189	0.249362	0.302359	-0.74594	0.231561	0.773222	0.474288	1.26057
v6Abl2	QVvlkc	outcome	family.Clostridiaceae1.id.1869	Simple mode	10	0.202676	0.573885	0.732095	-0.922138	1.32749	1.22468	0.397668	3.77157
v6Abl2	QVvlkc	outcome	family.Clostridiaceae1.id.1869	Weighted mode	10	0.165424	0.568386	0.777615	-0.948612	1.27946	1.17989	0.387278	3.5947
VEy4yo	QVvlkc	outcome	genus.Adlercreutzia.id.812	MR Egger	8	-0.928774	1.0114	0.393877	-2.91112	1.05357	0.395038	0.0544147	2.86788
VEy4yo	QVvlkc	outcome	genus.Adlercreutzia.id.812	Weighted median	8	0.0628478	0.320208	0.844397	-0.56476	0.690456	1.06486	0.568496	1.99462
VEy4yo	QVvlkc	outcome	genus.Adlercreutzia.id.812	Inverse variance weighted	8	0.294474	0.226583	0.193728	-0.149629	0.738577	1.34242	0.861028	2.09295
VEy4yo	QVvlkc	outcome	genus.Adlercreutzia.id.812	Simple mode	8	0.0913207	0.493345	0.858396	-0.875635	1.05828	1.09562	0.416597	2.8814
VEy4yo	QVvlkc	outcome	genus.Adlercreutzia.id.812	Weighted mode	8	0.049837	0.468364	0.918245	-0.868156	0.96783	1.0511	0.419725	2.63223
VJ79bH	QVvlkc	outcome	genus.Parabacteroides.id.954	MR Egger	5	-1.16214	3.59322	0.767607	-8.20486	5.88057	0.312816	0.000273323	358.015
VJ79bH	QVvlkc	outcome	genus.Parabacteroides.id.954	Weighted median	5	-0.247382	0.559982	0.658658	-1.34495	0.850183	0.780843	0.260554	2.34007
VJ79bH	QVvlkc	outcome	genus.Parabacteroides.id.954	Inverse variance weighted	5	-0.527809	0.503499	0.294508	-1.51467	0.459048	0.589896	0.219881	1.58257
VJ79bH	QVvlkc	outcome	genus.Parabacteroides.id.954	Simple mode	5	-0.203376	0.758159	0.801773	-1.68937	1.28262	0.815971	0.184636	3.60606
VJ79bH	QVvlkc	outcome	genus.Parabacteroides.id.954	Weighted mode	5	-0.233988	0.676372	0.746813	-1.55968	1.0917	0.791371	0.210204	2.97934
VkJ64d	QVvlkc	outcome	genus.RuminococcaceaeUCG003.id.11361	MR Egger	12	0.371956	0.860975	0.674896	-1.31555	2.05947	1.45057	0.268326	7.84178
VkJ64d	QVvlkc	outcome	genus.RuminococcaceaeUCG003.id.11361	Weighted median	12	0.126227	0.305312	0.679288	-0.472185	0.724638	1.13454	0.623638	2.06398
VkJ64d	QVvlkc	outcome	genus.RuminococcaceaeUCG003.id.11361	Inverse variance weighted	12	0.28544	0.25053	0.25456	-0.205599	0.77648	1.33035	0.814159	2.17381
VkJ64d	QVvlkc	outcome	genus.RuminococcaceaeUCG003.id.11361	Simple mode	12	-0.150408	0.494497	0.76668	-1.11962	0.818806	0.860357	0.326403	2.26779
VkJ64d	QVvlkc	outcome	genus.RuminococcaceaeUCG003.id.11361	Weighted mode	12	-0.117586	0.456764	0.801597	-1.01284	0.777672	0.889064	0.363185	2.1764
vQB3kJ	QVvlkc	outcome	class.Deltaproteobacteria.id.3087	MR Egger	11	-0.0489642	1.35829	0.972031	-2.71122	2.61329	0.952215	0.0664557	13.6439
vQB3kJ	QVvlkc	outcome	class.Deltaproteobacteria.id.3087	Weighted median	11	-0.379817	0.356856	0.287174	-1.07926	0.319621	0.683987	0.339849	1.37661
vQB3kJ	QVvlkc	outcome	class.Deltaproteobacteria.id.3087	Inverse variance weighted	11	-0.301081	0.261666	0.249884	-0.813946	0.211784	0.740018	0.443106	1.23588
vQB3kJ	QVvlkc	outcome	class.Deltaproteobacteria.id.3087	Simple mode	11	-0.812916	0.618104	0.217809	-2.0244	0.398569	0.443563	0.132073	1.48969
vQB3kJ	QVvlkc	outcome	class.Deltaproteobacteria.id.3087	Weighted mode	11	0.302045	0.573499	0.609905	-0.822014	1.4261	1.35262	0.439546	4.16245
vVZ4bv	QVvlkc	outcome	class.Bacilli.id.1673	MR Egger	18	-0.35165	0.570058	0.546001	-1.46896	0.765663	0.703526	0.230164	2.15042
vVZ4bv	QVvlkc	outcome	class.Bacilli.id.1673	Weighted median	18	0.0495174	0.291952	0.865318	-0.522709	0.621743	1.05076	0.592912	1.86217
vVZ4bv	QVvlkc	outcome	class.Bacilli.id.1673	Inverse variance weighted	18	0.285332	0.204098	0.162109	-0.1147	0.685364	1.3302	0.891633	1.98449
vVZ4bv	QVvlkc	outcome	class.Bacilli.id.1673	Simple mode	18	-0.16135	0.504336	0.752923	-1.14985	0.827149	0.850994	0.316684	2.28679
vVZ4bv	QVvlkc	outcome	class.Bacilli.id.1673	Weighted mode	18	-0.128147	0.451633	0.780035	-1.01335	0.757053	0.879724	0.363002	2.13198
w4V70X	QVvlkc	outcome	genus.Faecalibacterium.id.2057	MR Egger	10	-0.125017	0.436249	0.781721	-0.980064	0.730031	0.882482	0.375287	2.07514
w4V70X	QVvlkc	outcome	genus.Faecalibacterium.id.2057	Weighted median	10	0.197904	0.296311	0.504202	-0.382866	0.778674	1.21885	0.681904	2.17858
w4V70X	QVvlkc	outcome	genus.Faecalibacterium.id.2057	Inverse variance weighted	10	0.222089	0.223196	0.319717	-0.215375	0.659552	1.24868	0.806239	1.93393
w4V70X	QVvlkc	outcome	genus.Faecalibacterium.id.2057	Simple mode	10	0.00870189	0.389101	0.982645	-0.753935	0.771339	1.00874	0.470511	2.16266
w4V70X	QVvlkc	outcome	genus.Faecalibacterium.id.2057	Weighted mode	10	0.139815	0.310389	0.663041	-0.468548	0.748178	1.15006	0.625911	2.11315
W6d7v9	QVvlkc	outcome	genus.Methanobrevibacter.id.123	MR Egger	6	-0.0576702	1.0238	0.957781	-2.06433	1.94899	0.943961	0.126904	7.02158
W6d7v9	QVvlkc	outcome	genus.Methanobrevibacter.id.123	Weighted median	6	-0.272301	0.261908	0.298486	-0.785641	0.241038	0.761625	0.455828	1.27257
W6d7v9	QVvlkc	outcome	genus.Methanobrevibacter.id.123	Inverse variance weighted	6	-0.207062	0.244419	0.396905	-0.686124	0.271999	0.812969	0.503524	1.31259
W6d7v9	QVvlkc	outcome	genus.Methanobrevibacter.id.123	Simple mode	6	0.230745	0.461759	0.63849	-0.674303	1.13579	1.25954	0.509511	3.11364
W6d7v9	QVvlkc	outcome	genus.Methanobrevibacter.id.123	Weighted mode	6	-0.458796	0.384931	0.286785	-1.21326	0.295668	0.632044	0.297227	1.34402
WglQNo	QVvlkc	outcome	order.Selenomonadales.id.2165	MR Egger	12	0.927181	1.29391	0.490035	-1.60889	3.46325	2.52738	0.20011	31.9207
WglQNo	QVvlkc	outcome	order.Selenomonadales.id.2165	Weighted median	12	0.326401	0.39205	0.405099	-0.442017	1.09482	1.38597	0.642739	2.98864
WglQNo	QVvlkc	outcome	order.Selenomonadales.id.2165	Inverse variance weighted	12	0.263211	0.359234	0.463741	-0.440888	0.96731	1.3011	0.643465	2.63086
WglQNo	QVvlkc	outcome	order.Selenomonadales.id.2165	Simple mode	12	0.541004	0.757571	0.490023	-0.943835	2.02584	1.71773	0.389133	7.58249
WglQNo	QVvlkc	outcome	order.Selenomonadales.id.2165	Weighted mode	12	0.603612	0.7024	0.408481	-0.773092	1.98032	1.82871	0.461584	7.24503
WGYj77	QVvlkc	outcome	order.Bifidobacteriales.id.432	MR Egger	20	0.383373	0.572577	0.511638	-0.738878	1.50562	1.46723	0.477649	4.50697
WGYj77	QVvlkc	outcome	order.Bifidobacteriales.id.432	Weighted median	20	0.293238	0.235692	0.213441	-0.168718	0.755194	1.34076	0.844747	2.12802
WGYj77	QVvlkc	outcome	order.Bifidobacteriales.id.432	Inverse variance weighted	20	-0.00158036	0.16608	0.992408	-0.327097	0.323936	0.998421	0.721014	1.38256
WGYj77	QVvlkc	outcome	order.Bifidobacteriales.id.432	Simple mode	20	0.394214	0.420744	0.360545	-0.430445	1.21887	1.48322	0.65022	3.38337
WGYj77	QVvlkc	outcome	order.Bifidobacteriales.id.432	Weighted mode	20	0.366265	0.292509	0.225711	-0.207054	0.939583	1.44234	0.812976	2.55891
wn3IKu	QVvlkc	outcome	genus.Escherichia.Shigella.id.3504	MR Egger	10	-0.831278	1.03794	0.446325	-2.86564	1.20308	0.435492	0.0569467	3.33037
wn3IKu	QVvlkc	outcome	genus.Escherichia.Shigella.id.3504	Weighted median	10	-0.0817071	0.363647	0.822222	-0.794455	0.631041	0.921542	0.451827	1.87957
wn3IKu	QVvlkc	outcome	genus.Escherichia.Shigella.id.3504	Inverse variance weighted	10	-0.236974	0.321556	0.461146	-0.867224	0.393275	0.789012	0.420116	1.48183
wn3IKu	QVvlkc	outcome	genus.Escherichia.Shigella.id.3504	Simple mode	10	0.0298735	0.659617	0.964866	-1.26298	1.32272	1.03032	0.282811	3.75362
wn3IKu	QVvlkc	outcome	genus.Escherichia.Shigella.id.3504	Weighted mode	10	0.0298735	0.596905	0.961178	-1.14006	1.19981	1.03032	0.3198	3.31947
WnntXR	QVvlkc	outcome	family.Porphyromonadaceae.id.943	MR Egger	10	-0.12549	1.13252	0.914499	-2.34522	2.09424	0.882065	0.0958258	8.1193
WnntXR	QVvlkc	outcome	family.Porphyromonadaceae.id.943	Weighted median	10	-0.0515321	0.379569	0.892007	-0.795487	0.692423	0.949773	0.451361	1.99855
WnntXR	QVvlkc	outcome	family.Porphyromonadaceae.id.943	Inverse variance weighted	10	-0.0179761	0.299031	0.952064	-0.604076	0.568124	0.982184	0.546579	1.76495
WnntXR	QVvlkc	outcome	family.Porphyromonadaceae.id.943	Simple mode	10	0.0378589	0.603572	0.951357	-1.14514	1.22086	1.03858	0.318179	3.3901
WnntXR	QVvlkc	outcome	family.Porphyromonadaceae.id.943	Weighted mode	10	-0.171378	0.537095	0.756945	-1.22409	0.881329	0.842503	0.294027	2.41411
wzMUDI	QVvlkc	outcome	order.Coriobacteriales.id.810	MR Egger	17	-0.570161	0.914641	0.542404	-2.36286	1.22254	0.565434	0.0941507	3.39579
wzMUDI	QVvlkc	outcome	order.Coriobacteriales.id.810	Weighted median	17	0.270079	0.295112	0.3601	-0.30834	0.848498	1.31007	0.734665	2.33614
wzMUDI	QVvlkc	outcome	order.Coriobacteriales.id.810	Inverse variance weighted	17	0.00270399	0.21907	0.990152	-0.426672	0.43208	1.00271	0.652677	1.54046
wzMUDI	QVvlkc	outcome	order.Coriobacteriales.id.810	Simple mode	17	0.418987	0.524551	0.436131	-0.609134	1.44711	1.52042	0.543822	4.2508
wzMUDI	QVvlkc	outcome	order.Coriobacteriales.id.810	Weighted mode	17	0.317156	0.50532	0.539099	-0.673271	1.30758	1.37322	0.510037	3.69723
X4rKo0	QVvlkc	outcome	genus.Howardella.id.2000	MR Egger	9	0.463087	0.597607	0.463764	-0.708222	1.6344	1.58897	0.492519	5.12636
X4rKo0	QVvlkc	outcome	genus.Howardella.id.2000	Weighted median	9	-0.00173481	0.179238	0.992278	-0.353041	0.349571	0.998267	0.702549	1.41846
X4rKo0	QVvlkc	outcome	genus.Howardella.id.2000	Inverse variance weighted	9	-0.0515748	0.148322	0.728049	-0.342286	0.239136	0.949733	0.710145	1.27015
X4rKo0	QVvlkc	outcome	genus.Howardella.id.2000	Simple mode	9	0.25001	0.310625	0.44416	-0.358815	0.858834	1.28404	0.698504	2.36041
X4rKo0	QVvlkc	outcome	genus.Howardella.id.2000	Weighted mode	9	0.190234	0.27277	0.505302	-0.344395	0.724863	1.20953	0.708649	2.06445
X5i7CU	QVvlkc	outcome	family.Rhodospirillaceae.id.2717	MR Egger	15	0.319811	0.734532	0.670418	-1.11987	1.75949	1.37687	0.326321	5.80949
X5i7CU	QVvlkc	outcome	family.Rhodospirillaceae.id.2717	Weighted median	15	-0.255738	0.214714	0.233629	-0.676578	0.165102	0.774345	0.508353	1.17951
X5i7CU	QVvlkc	outcome	family.Rhodospirillaceae.id.2717	Inverse variance weighted	15	-0.24194	0.171917	0.159336	-0.578897	0.0950167	0.785103	0.560517	1.09968
X5i7CU	QVvlkc	outcome	family.Rhodospirillaceae.id.2717	Simple mode	15	-0.142913	0.344853	0.684848	-0.818824	0.532998	0.86683	0.44095	1.70403
X5i7CU	QVvlkc	outcome	family.Rhodospirillaceae.id.2717	Weighted mode	15	-0.200478	0.331656	0.555197	-0.850523	0.449567	0.818339	0.427191	1.56763
xdKXoI	QVvlkc	outcome	genus.RuminococcaceaeUCG013.id.11370	MR Egger	11	-0.281907	0.722149	0.70534	-1.69732	1.13351	0.754344	0.183174	3.10653
xdKXoI	QVvlkc	outcome	genus.RuminococcaceaeUCG013.id.11370	Weighted median	11	-0.125606	0.320305	0.69495	-0.753405	0.502192	0.881962	0.470761	1.65234
xdKXoI	QVvlkc	outcome	genus.RuminococcaceaeUCG013.id.11370	Inverse variance weighted	11	0.0489659	0.250433	0.844982	-0.441883	0.539815	1.05018	0.642825	1.71569
xdKXoI	QVvlkc	outcome	genus.RuminococcaceaeUCG013.id.11370	Simple mode	11	0.436696	0.533749	0.432325	-0.609452	1.48284	1.54759	0.543649	4.40546
xdKXoI	QVvlkc	outcome	genus.RuminococcaceaeUCG013.id.11370	Weighted mode	11	-0.256572	0.538058	0.64372	-1.31117	0.798022	0.773699	0.269506	2.22114
XGneTL	QVvlkc	outcome	genus.RuminococcaceaeUCG010.id.11367	MR Egger	6	1.32434	0.805206	0.175371	-0.25386	2.90255	3.75972	0.7758	18.2205
XGneTL	QVvlkc	outcome	genus.RuminococcaceaeUCG010.id.11367	Weighted median	6	0.450107	0.361278	0.21281	-0.257997	1.15821	1.56848	0.772597	3.18423
XGneTL	QVvlkc	outcome	genus.RuminococcaceaeUCG010.id.11367	Inverse variance weighted	6	0.531577	0.291948	0.0686384	-0.0406414	1.1038	1.70161	0.960173	3.01559
XGneTL	QVvlkc	outcome	genus.RuminococcaceaeUCG010.id.11367	Simple mode	6	0.423037	0.547304	0.474489	-0.649679	1.49575	1.52659	0.522214	4.4627
XGneTL	QVvlkc	outcome	genus.RuminococcaceaeUCG010.id.11367	Weighted mode	6	0.411757	0.543524	0.482864	-0.65355	1.47706	1.50947	0.520196	4.38007
XjHD14	QVvlkc	outcome	genus.Lachnospira.id.2004	MR Egger	6	1.61581	2.26271	0.514619	-2.8191	6.05072	5.03197	0.0596598	424.419
XjHD14	QVvlkc	outcome	genus.Lachnospira.id.2004	Weighted median	6	0.0890451	0.475648	0.851497	-0.843225	1.02132	1.09313	0.430321	2.77684
XjHD14	QVvlkc	outcome	genus.Lachnospira.id.2004	Inverse variance weighted	6	0.107194	0.382583	0.779336	-0.642668	0.857056	1.11315	0.525887	2.35621
XjHD14	QVvlkc	outcome	genus.Lachnospira.id.2004	Simple mode	6	0.0874077	0.697717	0.905186	-1.28012	1.45493	1.09134	0.278004	4.2842
XjHD14	QVvlkc	outcome	genus.Lachnospira.id.2004	Weighted mode	6	0.0874077	0.667855	0.900975	-1.22159	1.3964	1.09134	0.294762	4.04064
XJPFyU	QVvlkc	outcome	class.Coriobacteriia.id.809	MR Egger	17	-0.570161	0.914641	0.542404	-2.36286	1.22254	0.565434	0.0941507	3.39579
XJPFyU	QVvlkc	outcome	class.Coriobacteriia.id.809	Weighted median	17	0.270079	0.29672	0.36271	-0.311493	0.851651	1.31007	0.732353	2.34351
XJPFyU	QVvlkc	outcome	class.Coriobacteriia.id.809	Inverse variance weighted	17	0.00270399	0.21907	0.990152	-0.426672	0.43208	1.00271	0.652677	1.54046
XJPFyU	QVvlkc	outcome	class.Coriobacteriia.id.809	Simple mode	17	0.418987	0.548398	0.455976	-0.655873	1.49385	1.52042	0.518989	4.4542
XJPFyU	QVvlkc	outcome	class.Coriobacteriia.id.809	Weighted mode	17	0.317156	0.46499	0.504949	-0.594224	1.22854	1.37322	0.551991	3.41623
XL2klO	QVvlkc	outcome	family.Defluviitaleaceae.id.1924	MR Egger	12	0.209692	0.724497	0.778164	-1.21032	1.62971	1.2333	0.298101	5.10238
XL2klO	QVvlkc	outcome	family.Defluviitaleaceae.id.1924	Weighted median	12	0.0771146	0.256424	0.763619	-0.425476	0.579705	1.08017	0.653459	1.78551
XL2klO	QVvlkc	outcome	family.Defluviitaleaceae.id.1924	Inverse variance weighted	12	0.0159257	0.197425	0.935706	-0.371026	0.402878	1.01605	0.690026	1.49612
XL2klO	QVvlkc	outcome	family.Defluviitaleaceae.id.1924	Simple mode	12	0.125424	0.436309	0.779099	-0.729741	0.980589	1.13363	0.482034	2.66603
XL2klO	QVvlkc	outcome	family.Defluviitaleaceae.id.1924	Weighted mode	12	0.195874	0.397392	0.631775	-0.583013	0.974762	1.21637	0.558214	2.65054
xmEv8k	QVvlkc	outcome	genus..Ruminococcusgnavusgroup.id.14376	MR Egger	11	1.56531	1.02091	0.159581	-0.435675	3.5663	4.78416	0.646828	35.3853
xmEv8k	QVvlkc	outcome	genus..Ruminococcusgnavusgroup.id.14376	Weighted median	11	0.399026	0.22457	0.0755944	-0.041132	0.839183	1.49037	0.959702	2.31448
xmEv8k	QVvlkc	outcome	genus..Ruminococcusgnavusgroup.id.14376	Inverse variance weighted	11	0.115032	0.224199	0.607896	-0.324399	0.554462	1.12191	0.722962	1.741
xmEv8k	QVvlkc	outcome	genus..Ruminococcusgnavusgroup.id.14376	Simple mode	11	0.544769	0.410805	0.214297	-0.260409	1.34995	1.72421	0.770736	3.85722
xmEv8k	QVvlkc	outcome	genus..Ruminococcusgnavusgroup.id.14376	Weighted mode	11	0.585713	0.373519	0.14793	-0.146384	1.31781	1.79627	0.863826	3.73523
Xnl6hJ	QVvlkc	outcome	genus..Eubacteriumoxidoreducensgroup.id.11339	MR Egger	5	0.155207	0.845935	0.866126	-1.50282	1.81324	1.1679	0.222501	6.13027
Xnl6hJ	QVvlkc	outcome	genus..Eubacteriumoxidoreducensgroup.id.11339	Weighted median	5	0.352827	0.285583	0.216658	-0.206915	0.912569	1.42308	0.813089	2.49071
Xnl6hJ	QVvlkc	outcome	genus..Eubacteriumoxidoreducensgroup.id.11339	Inverse variance weighted	5	0.404939	0.224727	0.0715589	-0.0355262	0.845405	1.49921	0.965097	2.32892
Xnl6hJ	QVvlkc	outcome	genus..Eubacteriumoxidoreducensgroup.id.11339	Simple mode	5	0.298506	0.366246	0.460793	-0.419337	1.01635	1.34784	0.657483	2.76309
Xnl6hJ	QVvlkc	outcome	genus..Eubacteriumoxidoreducensgroup.id.11339	Weighted mode	5	0.310143	0.380719	0.461007	-0.436067	1.05635	1.36362	0.646575	2.87586
xPc7x5	QVvlkc	outcome	genus.Oxalobacter.id.2978	MR Egger	11	-0.82175	0.630499	0.224814	-2.05753	0.414028	0.439661	0.127769	1.5129
xPc7x5	QVvlkc	outcome	genus.Oxalobacter.id.2978	Weighted median	11	0.132071	0.181313	0.466361	-0.223303	0.487445	1.14119	0.799873	1.62815
xPc7x5	QVvlkc	outcome	genus.Oxalobacter.id.2978	Inverse variance weighted	11	0.133495	0.134078	0.319422	-0.129299	0.396288	1.14281	0.878711	1.4863
xPc7x5	QVvlkc	outcome	genus.Oxalobacter.id.2978	Simple mode	11	0.126503	0.296096	0.678259	-0.453844	0.706851	1.13485	0.635182	2.0276
xPc7x5	QVvlkc	outcome	genus.Oxalobacter.id.2978	Weighted mode	11	0.130047	0.264389	0.633423	-0.388156	0.648251	1.13888	0.678307	1.91219
XqslFi	QVvlkc	outcome	order.Victivallales.id.2254	MR Egger	8	0.176933	0.59838	0.777436	-0.995893	1.34976	1.19355	0.369393	3.85649
XqslFi	QVvlkc	outcome	order.Victivallales.id.2254	Weighted median	8	-0.144089	0.209196	0.490964	-0.554112	0.265934	0.865811	0.574582	1.30465
XqslFi	QVvlkc	outcome	order.Victivallales.id.2254	Inverse variance weighted	8	0.038095	0.16788	0.820487	-0.29095	0.36714	1.03883	0.747553	1.4436
XqslFi	QVvlkc	outcome	order.Victivallales.id.2254	Simple mode	8	-0.20826	0.339261	0.558719	-0.873212	0.456692	0.811996	0.417608	1.57884
XqslFi	QVvlkc	outcome	order.Victivallales.id.2254	Weighted mode	8	-0.215691	0.332248	0.536927	-0.866897	0.435515	0.805984	0.420253	1.54576
XsApZD	QVvlkc	outcome	family.Enterobacteriaceae.id.3469	MR Egger	7	-0.0184234	2.34118	0.994026	-4.60714	4.5703	0.981745	0.00998028	96.5728
XsApZD	QVvlkc	outcome	family.Enterobacteriaceae.id.3469	Weighted median	7	-0.799166	0.459816	0.0822088	-1.70041	0.102074	0.449704	0.182609	1.10747
XsApZD	QVvlkc	outcome	family.Enterobacteriaceae.id.3469	Inverse variance weighted	7	-0.757018	0.361154	0.0360726	-1.46488	-0.0491561	0.469063	0.231106	0.952033
XsApZD	QVvlkc	outcome	family.Enterobacteriaceae.id.3469	Simple mode	7	-1.01488	0.71572	0.20598	-2.41769	0.387934	0.362446	0.0891272	1.47393
XsApZD	QVvlkc	outcome	family.Enterobacteriaceae.id.3469	Weighted mode	7	-0.91978	0.659172	0.212367	-2.21176	0.372197	0.398607	0.109508	1.45092
XtSqpy	QVvlkc	outcome	genus.Prevotella9.id.11183	MR Egger	15	-0.685068	0.633647	0.299279	-1.92702	0.55688	0.504056	0.145582	1.74522
XtSqpy	QVvlkc	outcome	genus.Prevotella9.id.11183	Weighted median	15	0.147216	0.266036	0.58001	-0.374214	0.668647	1.1586	0.68783	1.95159
XtSqpy	QVvlkc	outcome	genus.Prevotella9.id.11183	Inverse variance weighted	15	0.231083	0.230023	0.315085	-0.219762	0.681928	1.25996	0.80271	1.97769
XtSqpy	QVvlkc	outcome	genus.Prevotella9.id.11183	Simple mode	15	0.914098	0.529578	0.106323	-0.123875	1.95207	2.49452	0.88349	7.04326
XtSqpy	QVvlkc	outcome	genus.Prevotella9.id.11183	Weighted mode	15	0.944146	0.499407	0.0795661	-0.0346914	1.92298	2.57062	0.965903	6.84134
yaBXyZ	QVvlkc	outcome	family.Prevotellaceae.id.960	MR Egger	15	0.404279	0.76398	0.605603	-1.09312	1.90168	1.49822	0.335168	6.69714
yaBXyZ	QVvlkc	outcome	family.Prevotellaceae.id.960	Weighted median	15	0.0350535	0.281816	0.901011	-0.517305	0.587412	1.03568	0.596125	1.79933
yaBXyZ	QVvlkc	outcome	family.Prevotellaceae.id.960	Inverse variance weighted	15	0.109523	0.210797	0.603367	-0.30364	0.522685	1.11575	0.738127	1.68655
yaBXyZ	QVvlkc	outcome	family.Prevotellaceae.id.960	Simple mode	15	-0.211088	0.546532	0.705131	-1.28229	0.860115	0.809703	0.277401	2.36343
yaBXyZ	QVvlkc	outcome	family.Prevotellaceae.id.960	Weighted mode	15	-0.175555	0.542419	0.750985	-1.2387	0.887586	0.838991	0.289761	2.42926
YAea2L	QVvlkc	outcome	family.Actinomycetaceae.id.421	MR Egger	4	-0.0558263	0.811106	0.951389	-1.64559	1.53394	0.945703	0.192898	4.63641
YAea2L	QVvlkc	outcome	family.Actinomycetaceae.id.421	Weighted median	4	0.356443	0.352254	0.311589	-0.333975	1.04686	1.42824	0.716072	2.8487
YAea2L	QVvlkc	outcome	family.Actinomycetaceae.id.421	Inverse variance weighted	4	0.491799	0.347369	0.156839	-0.189044	1.17264	1.63526	0.82775	3.23052
YAea2L	QVvlkc	outcome	family.Actinomycetaceae.id.421	Simple mode	4	0.0822018	0.4848	0.876146	-0.868007	1.03241	1.08567	0.419788	2.80783
YAea2L	QVvlkc	outcome	family.Actinomycetaceae.id.421	Weighted mode	4	0.322812	0.373099	0.450564	-0.408461	1.05409	1.38101	0.664672	2.86935
yb78A4	QVvlkc	outcome	order.Verrucomicrobiales.id.4030	MR Egger	12	0.157375	0.827886	0.85304	-1.46528	1.78003	1.17043	0.231013	5.93004
yb78A4	QVvlkc	outcome	order.Verrucomicrobiales.id.4030	Weighted median	12	0.321085	0.288514	0.265754	-0.244402	0.886572	1.37862	0.783173	2.4268
yb78A4	QVvlkc	outcome	order.Verrucomicrobiales.id.4030	Inverse variance weighted	12	0.0413098	0.226494	0.855278	-0.402618	0.485237	1.04217	0.668568	1.62456
yb78A4	QVvlkc	outcome	order.Verrucomicrobiales.id.4030	Simple mode	12	0.495645	0.525212	0.365586	-0.53377	1.52506	1.64156	0.58639	4.59542
yb78A4	QVvlkc	outcome	order.Verrucomicrobiales.id.4030	Weighted mode	12	0.495645	0.454644	0.298938	-0.395458	1.38675	1.64156	0.673372	4.00182
yeHaky	QVvlkc	outcome	order.Lactobacillales.id.1800	MR Egger	15	-0.433921	0.59586	0.479387	-1.60181	0.733963	0.647963	0.201532	2.08332
yeHaky	QVvlkc	outcome	order.Lactobacillales.id.1800	Weighted median	15	0.264457	0.326941	0.418583	-0.376347	0.90526	1.30272	0.686364	2.47258
yeHaky	QVvlkc	outcome	order.Lactobacillales.id.1800	Inverse variance weighted	15	0.314401	0.226437	0.164994	-0.129416	0.758217	1.36944	0.878609	2.13447
yeHaky	QVvlkc	outcome	order.Lactobacillales.id.1800	Simple mode	15	0.941934	0.580835	0.127167	-0.196503	2.08037	2.56494	0.821599	8.00743
yeHaky	QVvlkc	outcome	order.Lactobacillales.id.1800	Weighted mode	15	-0.159321	0.515329	0.761751	-1.16937	0.850725	0.852723	0.310564	2.34134
yjiyau	QVvlkc	outcome	class.Alphaproteobacteria.id.2379	MR Egger	7	1.19426	0.899307	0.241575	-0.568377	2.9569	3.30113	0.566444	19.2383
yjiyau	QVvlkc	outcome	class.Alphaproteobacteria.id.2379	Weighted median	7	0.112396	0.312043	0.718702	-0.499208	0.723999	1.11896	0.607011	2.06267
yjiyau	QVvlkc	outcome	class.Alphaproteobacteria.id.2379	Inverse variance weighted	7	0.164983	0.24838	0.506539	-0.321841	0.651807	1.17937	0.724813	1.91901
yjiyau	QVvlkc	outcome	class.Alphaproteobacteria.id.2379	Simple mode	7	0.108699	0.458415	0.820453	-0.789795	1.00719	1.11483	0.453938	2.73791
yjiyau	QVvlkc	outcome	class.Alphaproteobacteria.id.2379	Weighted mode	7	0.108699	0.467136	0.823734	-0.806887	1.02428	1.11483	0.446245	2.7851
YkvOpi	QVvlkc	outcome	genus.Dorea.id.1997	MR Egger	11	0.607432	0.612191	0.347012	-0.592462	1.80733	1.83571	0.552964	6.09413
YkvOpi	QVvlkc	outcome	genus.Dorea.id.1997	Weighted median	11	0.389041	0.340887	0.253761	-0.279097	1.05718	1.47557	0.756466	2.87824
YkvOpi	QVvlkc	outcome	genus.Dorea.id.1997	Inverse variance weighted	11	0.427548	0.251561	0.0892099	-0.0655114	0.920607	1.53349	0.936588	2.51081
YkvOpi	QVvlkc	outcome	genus.Dorea.id.1997	Simple mode	11	0.36382	0.601552	0.558784	-0.815223	1.54286	1.43882	0.442541	4.67796
YkvOpi	QVvlkc	outcome	genus.Dorea.id.1997	Weighted mode	11	0.442465	0.542829	0.433993	-0.621479	1.50641	1.55654	0.537149	4.51051
YkyxPr	QVvlkc	outcome	family.Lactobacillaceae.id.1836	MR Egger	9	-0.282475	0.426835	0.529281	-1.11907	0.554121	0.753915	0.326583	1.74041
YkyxPr	QVvlkc	outcome	family.Lactobacillaceae.id.1836	Weighted median	9	-0.122024	0.239452	0.610334	-0.591349	0.347301	0.885127	0.55358	1.41524
YkyxPr	QVvlkc	outcome	family.Lactobacillaceae.id.1836	Inverse variance weighted	9	0.153045	0.173504	0.377729	-0.187022	0.493112	1.16538	0.829426	1.6374
YkyxPr	QVvlkc	outcome	family.Lactobacillaceae.id.1836	Simple mode	9	0.7074	0.410745	0.123327	-0.0976613	1.51246	2.02871	0.906956	4.53788
YkyxPr	QVvlkc	outcome	family.Lactobacillaceae.id.1836	Weighted mode	9	-0.184587	0.298837	0.553956	-0.770307	0.401134	0.831448	0.462871	1.49352
yMVi2Y	QVvlkc	outcome	phylum.Firmicutes.id.1672	MR Egger	14	0.265557	0.64247	0.686649	-0.993683	1.5248	1.30416	0.370211	4.59422
yMVi2Y	QVvlkc	outcome	phylum.Firmicutes.id.1672	Weighted median	14	0.276822	0.326875	0.397066	-0.363854	0.917497	1.31893	0.694993	2.50302
yMVi2Y	QVvlkc	outcome	phylum.Firmicutes.id.1672	Inverse variance weighted	14	0.0781995	0.236139	0.740525	-0.384633	0.541032	1.08134	0.680701	1.71778
yMVi2Y	QVvlkc	outcome	phylum.Firmicutes.id.1672	Simple mode	14	0.433596	0.58129	0.46899	-0.705733	1.57292	1.54279	0.493746	4.82073
yMVi2Y	QVvlkc	outcome	phylum.Firmicutes.id.1672	Weighted mode	14	0.382744	0.516331	0.471705	-0.629265	1.39475	1.4663	0.532984	4.03398
YTaZIV	QVvlkc	outcome	genus..Ruminococcustorquesgroup.id.14377	MR Egger	8	2.22337	1.09013	0.0874998	0.086712	4.36003	9.23841	1.09058	78.2592
YTaZIV	QVvlkc	outcome	genus..Ruminococcustorquesgroup.id.14377	Weighted median	8	-0.276501	0.487798	0.570826	-1.23259	0.679583	0.758433	0.291538	1.97306
YTaZIV	QVvlkc	outcome	genus..Ruminococcustorquesgroup.id.14377	Inverse variance weighted	8	0.0038185	0.405718	0.992491	-0.791389	0.799026	1.00383	0.453215	2.22337
YTaZIV	QVvlkc	outcome	genus..Ruminococcustorquesgroup.id.14377	Simple mode	8	-0.548072	0.896416	0.560255	-2.30505	1.2089	0.578063	0.0997541	3.34981
YTaZIV	QVvlkc	outcome	genus..Ruminococcustorquesgroup.id.14377	Weighted mode	8	-0.5198	0.777949	0.525438	-2.04458	1.00498	0.59464	0.129435	2.73186
z5TXre	QVvlkc	outcome	genus.LachnospiraceaeUCG010.id.11330	MR Egger	10	-1.79037	0.798018	0.0551223	-3.35448	-0.22625	0.166899	0.0349275	0.797519
z5TXre	QVvlkc	outcome	genus.LachnospiraceaeUCG010.id.11330	Weighted median	10	-0.453041	0.362645	0.211568	-1.16383	0.257744	0.635692	0.312289	1.29401
z5TXre	QVvlkc	outcome	genus.LachnospiraceaeUCG010.id.11330	Inverse variance weighted	10	-0.238692	0.28379	0.400299	-0.794921	0.317537	0.787657	0.451617	1.37374
z5TXre	QVvlkc	outcome	genus.LachnospiraceaeUCG010.id.11330	Simple mode	10	-0.64823	0.640461	0.337911	-1.90353	0.607074	0.522971	0.149041	1.83505
z5TXre	QVvlkc	outcome	genus.LachnospiraceaeUCG010.id.11330	Weighted mode	10	-0.690825	0.603393	0.281783	-1.87347	0.491825	0.501163	0.153589	1.6353
ZDVvYj	QVvlkc	outcome	genus.Holdemania.id.2157	MR Egger	14	0.660528	0.517305	0.225805	-0.35339	1.67445	1.93582	0.702303	5.33584
ZDVvYj	QVvlkc	outcome	genus.Holdemania.id.2157	Weighted median	14	0.434774	0.235529	0.0649001	-0.0268632	0.896412	1.54461	0.973494	2.45079
ZDVvYj	QVvlkc	outcome	genus.Holdemania.id.2157	Inverse variance weighted	14	0.300661	0.174821	0.0854646	-0.041988	0.643311	1.35075	0.958881	1.90277
ZDVvYj	QVvlkc	outcome	genus.Holdemania.id.2157	Simple mode	14	0.434433	0.401254	0.29862	-0.352024	1.22089	1.54409	0.703263	3.39021
ZDVvYj	QVvlkc	outcome	genus.Holdemania.id.2157	Weighted mode	14	0.446291	0.356124	0.232208	-0.251712	1.14429	1.56251	0.777468	3.14023
zg0UG9	QVvlkc	outcome	class.Methanobacteria.id.119	MR Egger	8	-0.164182	0.813417	0.846709	-1.75848	1.43012	0.848587	0.172307	4.17918
zg0UG9	QVvlkc	outcome	class.Methanobacteria.id.119	Weighted median	8	-0.174044	0.218561	0.425849	-0.602424	0.254337	0.84026	0.547483	1.28961
zg0UG9	QVvlkc	outcome	class.Methanobacteria.id.119	Inverse variance weighted	8	-0.145917	0.191893	0.447008	-0.522027	0.230192	0.864229	0.593317	1.25884
zg0UG9	QVvlkc	outcome	class.Methanobacteria.id.119	Simple mode	8	0.269435	0.419455	0.541107	-0.552697	1.09157	1.30922	0.575396	2.97894
zg0UG9	QVvlkc	outcome	class.Methanobacteria.id.119	Weighted mode	8	-0.402454	0.393409	0.340358	-1.17354	0.368627	0.668677	0.309271	1.44575
ZL6Vsq	QVvlkc	outcome	genus.Odoribacter.id.952	MR Egger	7	-0.607788	1.05931	0.590973	-2.68403	1.46845	0.544554	0.0682874	4.34251
ZL6Vsq	QVvlkc	outcome	genus.Odoribacter.id.952	Weighted median	7	-0.0198105	0.390815	0.959572	-0.785808	0.746187	0.980384	0.455751	2.10894
ZL6Vsq	QVvlkc	outcome	genus.Odoribacter.id.952	Inverse variance weighted	7	0.0307557	0.322458	0.924014	-0.601262	0.662774	1.03123	0.548119	1.94017
ZL6Vsq	QVvlkc	outcome	genus.Odoribacter.id.952	Simple mode	7	-0.177316	0.61769	0.78372	-1.38799	1.03336	0.837515	0.249577	2.81048
ZL6Vsq	QVvlkc	outcome	genus.Odoribacter.id.952	Weighted mode	7	-0.165015	0.592659	0.790028	-1.32663	0.996597	0.847881	0.265371	2.70905
znipwD	QVvlkc	outcome	genus.Allisonella.id.2174	MR Egger	8	0.632665	0.905366	0.510845	-1.14185	2.40718	1.88262	0.319227	11.1026
znipwD	QVvlkc	outcome	genus.Allisonella.id.2174	Weighted median	8	0.307716	0.169996	0.0702745	-0.0254761	0.640907	1.36031	0.974846	1.8982
znipwD	QVvlkc	outcome	genus.Allisonella.id.2174	Inverse variance weighted	8	0.27948	0.133793	0.036717	0.0172454	0.541714	1.32244	1.01739	1.71895
znipwD	QVvlkc	outcome	genus.Allisonella.id.2174	Simple mode	8	0.400876	0.27118	0.182865	-0.130636	0.932388	1.49313	0.877537	2.54057
znipwD	QVvlkc	outcome	genus.Allisonella.id.2174	Weighted mode	8	0.363645	0.25673	0.199572	-0.139547	0.866836	1.43856	0.869752	2.37937
zx0SX7	QVvlkc	outcome	genus.Subdoligranulum.id.2070	MR Egger	11	0.843337	0.756914	0.294071	-0.640214	2.32689	2.32411	0.52718	10.246
zx0SX7	QVvlkc	outcome	genus.Subdoligranulum.id.2070	Weighted median	11	0.423785	0.342818	0.216392	-0.248139	1.09571	1.52773	0.780252	2.9913
zx0SX7	QVvlkc	outcome	genus.Subdoligranulum.id.2070	Inverse variance weighted	11	0.382083	0.283593	0.177885	-0.173758	0.937925	1.46533	0.8405	2.55467
zx0SX7	QVvlkc	outcome	genus.Subdoligranulum.id.2070	Simple mode	11	0.393592	0.510614	0.458638	-0.607212	1.3944	1.4823	0.544868	4.03254
zx0SX7	QVvlkc	outcome	genus.Subdoligranulum.id.2070	Weighted mode	11	0.432913	0.44863	0.357317	-0.446402	1.31223	1.54174	0.639926	3.71444
zxgv8m	QVvlkc	outcome	genus.Sellimonas.id.14369	MR Egger	9	-0.0863829	0.672746	0.901441	-1.40496	1.2322	0.917243	0.245376	3.42876
zxgv8m	QVvlkc	outcome	genus.Sellimonas.id.14369	Weighted median	9	-0.0701162	0.160014	0.66125	-0.383743	0.243511	0.932286	0.681306	1.27572
zxgv8m	QVvlkc	outcome	genus.Sellimonas.id.14369	Inverse variance weighted	9	-0.00536937	0.123992	0.965459	-0.248393	0.237654	0.994645	0.780053	1.26827
zxgv8m	QVvlkc	outcome	genus.Sellimonas.id.14369	Simple mode	9	-0.0659564	0.252239	0.800326	-0.560345	0.428433	0.936172	0.571012	1.53485
zxgv8m	QVvlkc	outcome	genus.Sellimonas.id.14369	Weighted mode	9	-0.0692777	0.259867	0.796528	-0.578617	0.440062	0.933068	0.560673	1.5528

## Sheet: Table S4
Table S4. MR Egger intercept analysis from 196 gut microbiota on male infertility
id.exposure	id.outcome	outcome	exposure	egger_intercept	se	pval
0eRkIv	QVvlkc	outcome	genus.Eggerthella.id.819	0.108261	0.0812197	0.219262
0HBLzC	QVvlkc	outcome	genus.LachnospiraceaeNK4A136group.id.11319	-0.0793274	0.0390795	0.063349
0L2vaC	QVvlkc	outcome	class.Erysipelotrichia.id.2147	-0.0742016	0.0688033	0.303909
0MJ4H0	QVvlkc	outcome	genus..Eubacteriumeligensgroup.id.14372	0.0466981	0.0914793	0.631448
0sORYp	QVvlkc	outcome	genus.Coprobacter.id.949	-0.108044	0.0702299	0.162502
1e47Yw	QVvlkc	outcome	genus.RuminococcaceaeUCG004.id.11362	-0.141023	0.105054	0.212349
1m2Ptw	QVvlkc	outcome	genus.ChristensenellaceaeR.7group.id.11283	-0.215236	0.121212	0.126125
1zyXcX	QVvlkc	outcome	class.Mollicutes.id.3920	-0.0195393	0.0678586	0.779271
3IqRTI	QVvlkc	outcome	family.BacteroidalesS24.7group.id.11173	-0.0777634	0.0990504	0.462265
3IRbSm	QVvlkc	outcome	class.Verrucomicrobiae.id.4029	-0.00932191	0.0637028	0.886565
3V1wbH	QVvlkc	outcome	genus.FamilyXIIIUCG001.id.11294	0.11775	0.0867199	0.223364
40Wywf	QVvlkc	outcome	genus.Holdemanella.id.11393	-0.00923275	0.0802233	0.910902
4uNsLj	QVvlkc	outcome	phylum.Euryarchaeota.id.55	-0.0608241	0.100537	0.560127
4W5t6i	QVvlkc	outcome	genus.DefluviitaleaceaeUCG011.id.11287	-0.0557136	0.0872961	0.541169
5JolZJ	QVvlkc	outcome	genus.Lactobacillus.id.1837	0.052105	0.0593969	0.4141
5pHVlZ	QVvlkc	outcome	genus..Eubacteriumhalliigroup.id.11338	0.0251277	0.0333288	0.464327
5ZbKSa	QVvlkc	outcome	genus.Oscillospira.id.2064	-0.209415	0.0967493	0.0671593
7aMzWl	QVvlkc	outcome	genus.Senegalimassilia.id.11160	-0.103196	0.0964631	0.363138
7bq729	QVvlkc	outcome	class.Melainabacteria.id.1589	0.0429079	0.065552	0.531113
7CqjUF	QVvlkc	outcome	genus.Ruminiclostridium6.id.11356	0.0242369	0.0500778	0.637109
7gLVCg	QVvlkc	outcome	genus.Hungatella.id.11306	-0.271783	0.157322	0.182517
8S5BfR	QVvlkc	outcome	class.Clostridia.id.1859	0.045421	0.116942	0.707847
9DW60i	QVvlkc	outcome	family.Desulfovibrionaceae.id.3169	-0.0135376	0.0926505	0.888616
9O6t7B	QVvlkc	outcome	genus.Collinsella.id.815	0.102327	0.0772713	0.221999
9Wrw73	QVvlkc	outcome	genus.Ruminococcus2.id.11374	-0.0432015	0.0392833	0.291393
aeQihz	QVvlkc	outcome	family.Victivallaceae.id.2255	-0.0411419	0.0985739	0.684437
aFmb2Q	QVvlkc	outcome	genus.Ruminiclostridium5.id.11355	0.059498	0.0709286	0.423276
aiTuLL	QVvlkc	outcome	order.Rhodospirillales.id.2667	-0.055407	0.0786301	0.494475
ajhg2F	QVvlkc	outcome	genus.Lactococcus.id.1851	0.0516533	0.106514	0.642522
Anex0Y	QVvlkc	outcome	genus.Fusicatenibacter.id.11305	-0.0513695	0.0601967	0.405323
AQVKtu	QVvlkc	outcome	genus.Anaerofilum.id.2053	0.0839235	0.149655	0.588635
AS5YPA	QVvlkc	outcome	genus.Catenibacterium.id.2153	0.0578752	0.739119	0.944716
B00JnW	QVvlkc	outcome	genus.Olsenella.id.822	-0.0636251	0.0704769	0.393013
bcEphP	QVvlkc	outcome	family.Verrucomicrobiaceae.id.4036	-0.00917885	0.0637109	0.888307
Bn2oPk	QVvlkc	outcome	genus.Butyricimonas.id.945	0.1117	0.0636818	0.107203
bsmXfP	QVvlkc	outcome	genus.Flavonifractor.id.2059	0.151945	0.0963045	0.189759
cdakGa	QVvlkc	outcome	genus.RuminococcaceaeNK4A214group.id.11358	0.0752766	0.0692451	0.298345
CgkZ6i	QVvlkc	outcome	genus..Eubacteriumfissicatenagroup.id.14373	0.169459	0.114572	0.182659
cgyIqO	QVvlkc	outcome	family.ClostridialesvadinBB60group.id.11286	0.0229513	0.048611	0.644652
chUwyP	QVvlkc	outcome	genus.Enterorhabdus.id.820	-0.112529	0.085063	0.256429
cJe8VK	QVvlkc	outcome	genus..Ruminococcusgauvreauiigroup.id.11342	-0.0843888	0.089785	0.371809
Cmvkmn	QVvlkc	outcome	genus.LachnospiraceaeUCG008.id.11328	-0.127057	0.0846993	0.164482
CnVFUy	QVvlkc	outcome	family.Lachnospiraceae.id.1987	0.0102634	0.0497475	0.839519
cpA8jA	QVvlkc	outcome	family.Ruminococcaceae.id.2050	0.0438559	0.0565279	0.463252
CQQPEZ	QVvlkc	outcome	genus.Bilophila.id.3170	0.0170102	0.0861316	0.847046
CWsG6j	QVvlkc	outcome	genus.Marvinbryantia.id.2005	0.0726498	0.0722257	0.340753
d6FBOf	QVvlkc	outcome	family.Peptococcaceae.id.2024	-0.00544152	0.0682	0.938366
D7cXWJ	QVvlkc	outcome	genus.Ruminococcus1.id.11373	0.0529594	0.0512399	0.331574
d9AMEs	QVvlkc	outcome	phylum.Bacteroidetes.id.905	0.0596121	0.045153	0.223281
DCWvOI	QVvlkc	outcome	genus.LachnospiraceaeUCG004.id.11324	0.0247556	0.0648941	0.710116
DPiNP5	QVvlkc	outcome	genus.Clostridiumsensustricto1.id.1873	0.124988	0.0668369	0.120407
Dw1Bi0	QVvlkc	outcome	genus..Eubacteriumruminantiumgroup.id.11340	-0.01202	0.0433048	0.784899
dy36Mg	QVvlkc	outcome	genus.LachnospiraceaeUCG001.id.11321	-0.0244194	0.100389	0.81273
dZ79QB	QVvlkc	outcome	genus.Butyricicoccus.id.2055	-0.0909714	0.0466057	0.0987933
E9Byyt	QVvlkc	outcome	genus.Erysipelatoclostridium.id.11381	0.0160635	0.0537166	0.769301
EBHaG5	QVvlkc	outcome	order.Pasteurellales.id.3688	0.0538261	0.0441656	0.248437
EE19cf	QVvlkc	outcome	genus..Clostridiuminnocuumgroup.id.14397	-0.192496	0.108081	0.135014
ei2gF4	QVvlkc	outcome	genus..Eubacteriumrectalegroup.id.14374	0.0500214	0.0975948	0.624044
EnzMp6	QVvlkc	outcome	family.Bacteroidaceae.id.917	0.00215134	0.104199	0.984326
eq0igj	QVvlkc	outcome	genus.Paraprevotella.id.962	0.000169711	0.0613806	0.997843
f0vuO5	QVvlkc	outcome	family.Bifidobacteriaceae.id.433	-0.0293796	0.0417678	0.490805
f8xpQv	QVvlkc	outcome	genus.Barnesiella.id.944	0.0833045	0.0827121	0.337605
FF2Osu	QVvlkc	outcome	genus.Oscillibacter.id.2063	0.0399678	0.0654689	0.553945
fgQybY	QVvlkc	outcome	genus.RuminococcaceaeUCG002.id.11360	0.0138359	0.0359139	0.704828
fHCYmm	QVvlkc	outcome	family.Christensenellaceae.id.1866	-0.0301003	0.0352306	0.415057
FIjVJw	QVvlkc	outcome	genus.Peptococcus.id.2037	0.10172	0.0738362	0.193465
fKFTfz	QVvlkc	outcome	order.Clostridiales.id.1863	0.0742404	0.108952	0.514852
FL2Nvi	QVvlkc	outcome	order.Bacillales.id.1674	0.01794	0.082907	0.835856
FLR0hS	QVvlkc	outcome	genus.Coprococcus1.id.11301	-0.00838686	0.0511989	0.873501
FPaeI9	QVvlkc	outcome	genus.FamilyXIIIAD3011group.id.11293	0.0186592	0.0868438	0.833809
G3MLO9	QVvlkc	outcome	genus.Parasutterella.id.2892	0.0494443	0.0398178	0.238047
g4aJ6t	QVvlkc	outcome	genus.Dialister.id.2183	-0.0267355	0.0684876	0.705341
gD6Q3W	QVvlkc	outcome	genus.Intestinimonas.id.2062	0.050123	0.0439473	0.273204
GKGrBg	QVvlkc	outcome	genus.Ruminiclostridium9.id.11357	-0.0542978	0.0983679	0.600897
gMFCgz	QVvlkc	outcome	genus.Intestinibacter.id.11345	-5.17081e-05	0.0609855	0.999336
gv5BRq	QVvlkc	outcome	genus.Alistipes.id.968	-0.00754114	0.0811404	0.927787
hG1MBV	QVvlkc	outcome	genus.Streptococcus.id.1853	-0.100137	0.0695676	0.175605
Hpogco	QVvlkc	outcome	genus.Slackia.id.825	0.104313	0.20905	0.643985
hr3CyS	QVvlkc	outcome	genus.Butyrivibrio.id.1993	0.00122545	0.0850501	0.988723
Hvsopb	QVvlkc	outcome	genus.RuminococcaceaeUCG014.id.11371	-0.0452381	0.0729071	0.550323
hwIQzz	QVvlkc	outcome	order.Desulfovibrionales.id.3156	-0.0264	0.0844949	0.762691
i9fc8U	QVvlkc	outcome	phylum.Cyanobacteria.id.1500	-0.090817	0.0833531	0.317727
IdWHuc	QVvlkc	outcome	genus..Eubacteriumcoprostanoligenesgroup.id.11375	0.0405351	0.0617346	0.524935
Inufu0	QVvlkc	outcome	family.Erysipelotrichaceae.id.2149	-0.0742016	0.0688033	0.303909
IqJ4sW	QVvlkc	outcome	order.Burkholderiales.id.2874	0.111353	0.0712245	0.156584
J1kVor	QVvlkc	outcome	genus.RuminococcaceaeUCG009.id.11366	0.0226466	0.0795249	0.781628
J1osTp	QVvlkc	outcome	genus.RuminococcaceaeUCG005.id.11363	0.0114354	0.0484903	0.817543
Jl38nV	QVvlkc	outcome	genus.Anaerostipes.id.1991	-0.0298682	0.0586256	0.620485
JlW8BQ	QVvlkc	outcome	genus.Coprococcus3.id.11303	-0.14245	0.128159	0.29516
JSIhYB	QVvlkc	outcome	class.Lentisphaeria.id.2250	-0.0205658	0.0850771	0.817039
K6yG2T	QVvlkc	outcome	genus.Eisenbergiella.id.11304	0.153444	0.156406	0.352198
kkoNwK	QVvlkc	outcome	genus.Victivallis.id.2256	0.062123	0.107062	0.575983
knZP2v	QVvlkc	outcome	genus.LachnospiraceaeNC2004group.id.11316	0.0448899	0.0847666	0.612783
kOISzK	QVvlkc	outcome	genus..Eubacteriumxylanophilumgroup.id.14375	-0.076542	0.070712	0.314926
kZABnT	QVvlkc	outcome	genus.Bacteroides.id.918	0.00215134	0.104199	0.984326
kZLx2G	QVvlkc	outcome	class.Negativicutes.id.2164	-0.0437117	0.0815974	0.603875
L2qIKv	QVvlkc	outcome	genus..Eubacteriumnodatumgroup.id.11297	-0.00660918	0.0793827	0.935469
L5JrzZ	QVvlkc	outcome	family.Oxalobacteraceae.id.2966	0.00808755	0.0658724	0.904317
lfZmzx	QVvlkc	outcome	order.Enterobacteriales.id.3468	-0.0545943	0.170614	0.761917
lhem8K	QVvlkc	outcome	genus.CandidatusSoleaferrea.id.11350	0.021148	0.197055	0.917546
M8Pg0E	QVvlkc	outcome	genus.Roseburia.id.2012	0.0129957	0.0641736	0.842912
mH1Lnt	QVvlkc	outcome	phylum.Actinobacteria.id.400	-0.00543839	0.0508174	0.916105
MHjgYd	QVvlkc	outcome	genus.Coprococcus2.id.11302	-0.00619682	0.0995768	0.952118
mJLRNs	QVvlkc	outcome	class.Gammaproteobacteria.id.3303	-0.0214782	0.0799313	0.798889
Mp1u2d	QVvlkc	outcome	order.Erysipelotrichales.id.2148	-0.0742016	0.0688033	0.303909
mwjuiT	QVvlkc	outcome	genus.Sutterella.id.2896	0.0434573	0.0654178	0.521518
mxHFvT	QVvlkc	outcome	family.Rikenellaceae.id.967	-0.0551574	0.0449259	0.2373
mZBB28	QVvlkc	outcome	genus.Romboutsia.id.11347	0.0654916	0.0497215	0.21238
nd2aQn	QVvlkc	outcome	family.Veillonellaceae.id.2172	0.0247148	0.0306051	0.430511
NJXwiD	QVvlkc	outcome	phylum.Verrucomicrobia.id.3982	0.0260339	0.0618648	0.682788
no6nSH	QVvlkc	outcome	family.Streptococcaceae.id.1850	-0.110438	0.0879809	0.2354
NsCNqr	QVvlkc	outcome	class.Bacteroidia.id.912	0.0713168	0.0418549	0.116447
NZyzuq	QVvlkc	outcome	family.Coriobacteriaceae.id.811	0.0395417	0.0612647	0.528403
orT5aP	QVvlkc	outcome	genus.Prevotella7.id.11182	-0.188662	0.116108	0.138633
P4FDZi	QVvlkc	outcome	family.FamilyXI.id.1936	-0.0627746	0.112852	0.598153
Pdv5xy	QVvlkc	outcome	order.Actinomycetales.id.420	0.0737379	0.0974931	0.528396
PlcW4R	QVvlkc	outcome	genus.ErysipelotrichaceaeUCG003.id.11384	0.0320107	0.0464877	0.501597
pNbjxy	QVvlkc	outcome	family.Pasteurellaceae.id.3689	0.0538261	0.0441656	0.248437
prgd0K	QVvlkc	outcome	genus.LachnospiraceaeFCS020group.id.11314	0.076743	0.0429535	0.10155
PW5XaU	QVvlkc	outcome	family.Methanobacteriaceae.id.121	0.00299567	0.129009	0.982227
pywkm1	QVvlkc	outcome	phylum.Lentisphaerae.id.2238	-0.0311405	0.0866177	0.72981
Q9jPdT	QVvlkc	outcome	family.Peptostreptococcaceae.id.2042	0.0100911	0.0423951	0.816238
qAalpg	QVvlkc	outcome	phylum.Tenericutes.id.3919	-0.0195393	0.0678586	0.779271
qNERjc	QVvlkc	outcome	genus..Eubacteriumventriosumgroup.id.11341	-0.0990471	0.0722313	0.193504
QsbXFB	QVvlkc	outcome	genus.Anaerotruncus.id.2054	-0.0283489	0.0679984	0.684768
QSgiS0	QVvlkc	outcome	phylum.Proteobacteria.id.2375	-0.00383911	0.0455752	0.934531
qsX2oK	QVvlkc	outcome	genus.Desulfovibrio.id.3173	0.0414562	0.069089	0.56328
QxCp94	QVvlkc	outcome	genus.Blautia.id.1992	-0.0148067	0.0598822	0.809706
R0RXMa	QVvlkc	outcome	order.Methanobacteriales.id.120	0.00299567	0.129009	0.982227
R2tyaw	QVvlkc	outcome	genus..Eubacteriumbrachygroup.id.11296	0.0229295	0.070588	0.753637
R430Mg	QVvlkc	outcome	order.Bacteroidales.id.913	0.0713168	0.0418549	0.116447
RaItYf	QVvlkc	outcome	genus.Actinomyces.id.423	0.0244739	0.089406	0.795233
RSZqS9	QVvlkc	outcome	genus.Lachnoclostridium.id.11308	0.00159807	0.0607811	0.979495
ry237d	QVvlkc	outcome	order.NB1n.id.3953	0.0319276	0.0653013	0.634496
RYprXS	QVvlkc	outcome	genus.RikenellaceaeRC9gutgroup.id.11191	-0.172787	0.106266	0.135014
Sfy1Sc	QVvlkc	outcome	genus.Terrisporobacter.id.11348	0.12604	0.0953717	0.278057
sGwC3b	QVvlkc	outcome	genus.RuminococcaceaeUCG011.id.11368	0.0156761	0.0930794	0.871789
siS3Ag	QVvlkc	outcome	genus.Alloprevotella.id.961	-0.162691	0.261068	0.577335
sl4H7t	QVvlkc	outcome	family.FamilyXIII.id.1957	-0.0576099	0.0891262	0.546524
sMV9iI	QVvlkc	outcome	genus.Veillonella.id.2198	-0.0221627	0.165477	0.899924
sr2pVl	QVvlkc	outcome	family.Acidaminococcaceae.id.2166	0.0957287	0.0978302	0.372757
SSAqem	QVvlkc	outcome	genus.Gordonibacter.id.821	0.0508877	0.0801709	0.54332
SXH0EW	QVvlkc	outcome	genus.Haemophilus.id.3698	0.0554176	0.049581	0.300574
T8CRz4	QVvlkc	outcome	genus.Tyzzerella3.id.11335	0.0296421	0.150834	0.847786
TbZpGG	QVvlkc	outcome	genus.LachnospiraceaeND3007group.id.11317	0.660446	0.50954	0.418339
Ti1Nxg	QVvlkc	outcome	genus.Akkermansia.id.4037	-0.0082279	0.0636838	0.899762
tJ5HJ2	QVvlkc	outcome	class.Betaproteobacteria.id.2867	0.110158	0.0693593	0.150898
TQHMuI	QVvlkc	outcome	class.Actinobacteria.id.419	-0.00693086	0.0314403	0.827876
tqImsV	QVvlkc	outcome	genus.Bifidobacterium.id.436	-0.015782	0.0351871	0.659444
UITr12	QVvlkc	outcome	family.Alcaligenaceae.id.2875	0.0632809	0.0914554	0.502149
uJ1aLf	QVvlkc	outcome	order.Gastranaerophilales.id.1591	0.0729558	0.0653258	0.300942
uUTTcr	QVvlkc	outcome	order.MollicutesRF9.id.11579	-0.00559092	0.0446112	0.902527
uV0DRg	QVvlkc	outcome	genus.Phascolarctobacterium.id.2168	-0.0599278	0.0901014	0.527275
UwFvNq	QVvlkc	outcome	genus.Turicibacter.id.2162	0.151187	0.0896518	0.135586
v6Abl2	QVvlkc	outcome	family.Clostridiaceae1.id.1869	0.0464526	0.053332	0.409125
VEy4yo	QVvlkc	outcome	genus.Adlercreutzia.id.812	0.110718	0.0892167	0.260924
VJ79bH	QVvlkc	outcome	genus.Parabacteroides.id.954	0.0557366	0.311609	0.86944
VkJ64d	QVvlkc	outcome	genus.RuminococcaceaeUCG003.id.11361	-0.00670802	0.0635747	0.918055
vQB3kJ	QVvlkc	outcome	class.Deltaproteobacteria.id.3087	-0.0162354	0.0858306	0.854168
vVZ4bv	QVvlkc	outcome	class.Bacilli.id.1673	0.0498628	0.0416659	0.248844
w4V70X	QVvlkc	outcome	genus.Faecalibacterium.id.2057	0.0418099	0.0451493	0.381513
W6d7v9	QVvlkc	outcome	genus.Methanobrevibacter.id.123	-0.0221293	0.146185	0.887005
WglQNo	QVvlkc	outcome	order.Selenomonadales.id.2165	-0.0437117	0.0815974	0.603875
WGYj77	QVvlkc	outcome	order.Bifidobacteriales.id.432	-0.0293796	0.0417678	0.490805
wn3IKu	QVvlkc	outcome	genus.Escherichia.Shigella.id.3504	0.0468206	0.0774346	0.562166
WnntXR	QVvlkc	outcome	family.Porphyromonadaceae.id.943	0.00687734	0.0698728	0.924015
wzMUDI	QVvlkc	outcome	order.Coriobacteriales.id.810	0.0395417	0.0612647	0.528403
X4rKo0	QVvlkc	outcome	genus.Howardella.id.2000	-0.0824921	0.0927083	0.403114
X5i7CU	QVvlkc	outcome	family.Rhodospirillaceae.id.2717	-0.057358	0.0728579	0.445247
xdKXoI	QVvlkc	outcome	genus.RuminococcaceaeUCG013.id.11370	0.026993	0.0552579	0.636883
XGneTL	QVvlkc	outcome	genus.RuminococcaceaeUCG010.id.11367	-0.0602924	0.0570715	0.350349
XjHD14	QVvlkc	outcome	genus.Lachnospira.id.2004	-0.0911367	0.134724	0.53584
XJPFyU	QVvlkc	outcome	class.Coriobacteriia.id.809	0.0395417	0.0612647	0.528403
XL2klO	QVvlkc	outcome	family.Defluviitaleaceae.id.1924	-0.0201394	0.0721858	0.785934
xmEv8k	QVvlkc	outcome	genus..Ruminococcusgnavusgroup.id.14376	-0.162733	0.112041	0.180332
Xnl6hJ	QVvlkc	outcome	genus..Eubacteriumoxidoreducensgroup.id.11339	0.0277991	0.0907822	0.779461
xPc7x5	QVvlkc	outcome	genus.Oxalobacter.id.2978	0.145673	0.0939506	0.155428
XqslFi	QVvlkc	outcome	order.Victivallales.id.2254	-0.0205658	0.0850771	0.817039
XsApZD	QVvlkc	outcome	family.Enterobacteriaceae.id.3469	-0.0545943	0.170614	0.761917
XtSqpy	QVvlkc	outcome	genus.Prevotella9.id.11183	0.0967824	0.0627943	0.147236
yaBXyZ	QVvlkc	outcome	family.Prevotellaceae.id.960	-0.0213305	0.0531404	0.694647
YAea2L	QVvlkc	outcome	family.Actinomycetaceae.id.421	0.0740832	0.0973225	0.526039
yb78A4	QVvlkc	outcome	order.Verrucomicrobiales.id.4030	-0.00932191	0.0637028	0.886565
yeHaky	QVvlkc	outcome	order.Lactobacillales.id.1800	0.0585808	0.0431462	0.197651
yjiyau	QVvlkc	outcome	class.Alphaproteobacteria.id.2379	-0.0971269	0.0817648	0.288226
YkvOpi	QVvlkc	outcome	genus.Dorea.id.1997	-0.0144965	0.0449774	0.754582
YkyxPr	QVvlkc	outcome	family.Lactobacillaceae.id.1836	0.0561408	0.0502704	0.300951
yMVi2Y	QVvlkc	outcome	phylum.Firmicutes.id.1672	-0.0149112	0.0472757	0.757869
YTaZIV	QVvlkc	outcome	genus..Ruminococcustorquesgroup.id.14377	-0.150641	0.0703124	0.0758934
z5TXre	QVvlkc	outcome	genus.LachnospiraceaeUCG010.id.11330	0.124833	0.0607721	0.0740325
ZDVvYj	QVvlkc	outcome	genus.Holdemania.id.2157	-0.0368549	0.0498616	0.47403
zg0UG9	QVvlkc	outcome	class.Methanobacteria.id.119	0.00299567	0.129009	0.982227
ZL6Vsq	QVvlkc	outcome	genus.Odoribacter.id.952	0.0499425	0.0784749	0.552496
znipwD	QVvlkc	outcome	genus.Allisonella.id.2174	-0.0507278	0.128609	0.7069
zx0SX7	QVvlkc	outcome	genus.Subdoligranulum.id.2070	-0.0363501	0.0550347	0.52548
zxgv8m	QVvlkc	outcome	genus.Sellimonas.id.14369	0.0116494	0.0950812	0.90593

## Sheet: Table S5
Table S5. Cochran Q test from 196 gut microbiota on male infertility
id.exposure	id.outcome	outcome	exposure	method	Q	Q_df	Q_pval
0eRkIv	QVvlkc	outcome	genus.Eggerthella.id.819	MR Egger	5.98197	8	0.649251
0eRkIv	QVvlkc	outcome	genus.Eggerthella.id.819	Inverse variance weighted	7.7587	9	0.558634
0HBLzC	QVvlkc	outcome	genus.LachnospiraceaeNK4A136group.id.11319	MR Egger	23.6569	13	0.0344367
0HBLzC	QVvlkc	outcome	genus.LachnospiraceaeNK4A136group.id.11319	Inverse variance weighted	31.1552	14	0.00527272
0L2vaC	QVvlkc	outcome	class.Erysipelotrichia.id.2147	MR Egger	10.5504	11	0.481658
0L2vaC	QVvlkc	outcome	class.Erysipelotrichia.id.2147	Inverse variance weighted	11.7135	12	0.468954
0MJ4H0	QVvlkc	outcome	genus..Eubacteriumeligensgroup.id.14372	MR Egger	6.36293	5	0.272488
0MJ4H0	QVvlkc	outcome	genus..Eubacteriumeligensgroup.id.14372	Inverse variance weighted	6.69455	6	0.35002
0sORYp	QVvlkc	outcome	genus.Coprobacter.id.949	MR Egger	3.48603	8	0.900271
0sORYp	QVvlkc	outcome	genus.Coprobacter.id.949	Inverse variance weighted	5.85281	9	0.754554
1e47Yw	QVvlkc	outcome	genus.RuminococcaceaeUCG004.id.11362	MR Egger	11.3758	9	0.250825
1e47Yw	QVvlkc	outcome	genus.RuminococcaceaeUCG004.id.11362	Inverse variance weighted	13.6535	10	0.189392
1m2Ptw	QVvlkc	outcome	genus.ChristensenellaceaeR.7group.id.11283	MR Egger	11.9748	6	0.062534
1m2Ptw	QVvlkc	outcome	genus.ChristensenellaceaeR.7group.id.11283	Inverse variance weighted	18.2678	7	0.0108186
1zyXcX	QVvlkc	outcome	class.Mollicutes.id.3920	MR Egger	12.1183	10	0.27722
1zyXcX	QVvlkc	outcome	class.Mollicutes.id.3920	Inverse variance weighted	12.2187	11	0.347429
3IqRTI	QVvlkc	outcome	family.BacteroidalesS24.7group.id.11173	MR Egger	9.48016	6	0.14832
3IqRTI	QVvlkc	outcome	family.BacteroidalesS24.7group.id.11173	Inverse variance weighted	10.454	7	0.16427
3IRbSm	QVvlkc	outcome	class.Verrucomicrobiae.id.4029	MR Egger	12.9293	10	0.227654
3IRbSm	QVvlkc	outcome	class.Verrucomicrobiae.id.4029	Inverse variance weighted	12.957	11	0.296148
3V1wbH	QVvlkc	outcome	genus.FamilyXIIIUCG001.id.11294	MR Egger	9.37498	6	0.153562
3V1wbH	QVvlkc	outcome	genus.FamilyXIIIUCG001.id.11294	Inverse variance weighted	12.2557	7	0.0924576
40Wywf	QVvlkc	outcome	genus.Holdemanella.id.11393	MR Egger	22.6193	9	0.00711039
40Wywf	QVvlkc	outcome	genus.Holdemanella.id.11393	Inverse variance weighted	22.6526	10	0.0121042
4uNsLj	QVvlkc	outcome	phylum.Euryarchaeota.id.55	MR Egger	14.7274	9	0.0987012
4uNsLj	QVvlkc	outcome	phylum.Euryarchaeota.id.55	Inverse variance weighted	15.3263	10	0.120609
4W5t6i	QVvlkc	outcome	genus.DefluviitaleaceaeUCG011.id.11287	MR Egger	10.7456	8	0.216533
4W5t6i	QVvlkc	outcome	genus.DefluviitaleaceaeUCG011.id.11287	Inverse variance weighted	11.2927	9	0.256175
5JolZJ	QVvlkc	outcome	genus.Lactobacillus.id.1837	MR Egger	7.8127	6	0.252149
5JolZJ	QVvlkc	outcome	genus.Lactobacillus.id.1837	Inverse variance weighted	8.81473	7	0.266232
5pHVlZ	QVvlkc	outcome	genus..Eubacteriumhalliigroup.id.11338	MR Egger	7.03792	13	0.900187
5pHVlZ	QVvlkc	outcome	genus..Eubacteriumhalliigroup.id.11338	Inverse variance weighted	7.60633	14	0.908811
5ZbKSa	QVvlkc	outcome	genus.Oscillospira.id.2064	MR Egger	7.61573	7	0.367694
5ZbKSa	QVvlkc	outcome	genus.Oscillospira.id.2064	Inverse variance weighted	12.7129	8	0.122115
7aMzWl	QVvlkc	outcome	genus.Senegalimassilia.id.11160	MR Egger	2.09776	3	0.552366
7aMzWl	QVvlkc	outcome	genus.Senegalimassilia.id.11160	Inverse variance weighted	3.24222	4	0.518139
7bq729	QVvlkc	outcome	class.Melainabacteria.id.1589	MR Egger	11.0501	8	0.198875
7bq729	QVvlkc	outcome	class.Melainabacteria.id.1589	Inverse variance weighted	11.6419	9	0.234256
7CqjUF	QVvlkc	outcome	genus.Ruminiclostridium6.id.11356	MR Egger	15.1524	12	0.233209
7CqjUF	QVvlkc	outcome	genus.Ruminiclostridium6.id.11356	Inverse variance weighted	15.4481	13	0.280217
7gLVCg	QVvlkc	outcome	genus.Hungatella.id.11306	MR Egger	0.680342	3	0.877818
7gLVCg	QVvlkc	outcome	genus.Hungatella.id.11306	Inverse variance weighted	3.66481	4	0.453265
8S5BfR	QVvlkc	outcome	class.Clostridia.id.1859	MR Egger	18.224	8	0.0196083
8S5BfR	QVvlkc	outcome	class.Clostridia.id.1859	Inverse variance weighted	18.5677	9	0.0291304
9DW60i	QVvlkc	outcome	family.Desulfovibrionaceae.id.3169	MR Egger	4.38908	6	0.624178
9DW60i	QVvlkc	outcome	family.Desulfovibrionaceae.id.3169	Inverse variance weighted	4.41043	7	0.731475
9O6t7B	QVvlkc	outcome	genus.Collinsella.id.815	MR Egger	2.79016	8	0.946828
9O6t7B	QVvlkc	outcome	genus.Collinsella.id.815	Inverse variance weighted	4.54382	9	0.872126
9Wrw73	QVvlkc	outcome	genus.Ruminococcus2.id.11374	MR Egger	14.8179	13	0.318859
9Wrw73	QVvlkc	outcome	genus.Ruminococcus2.id.11374	Inverse variance weighted	16.1965	14	0.301525
aeQihz	QVvlkc	outcome	family.Victivallaceae.id.2255	MR Egger	15.9476	11	0.143088
aeQihz	QVvlkc	outcome	family.Victivallaceae.id.2255	Inverse variance weighted	16.2001	12	0.182241
aFmb2Q	QVvlkc	outcome	genus.Ruminiclostridium5.id.11355	MR Egger	7.86172	9	0.548139
aFmb2Q	QVvlkc	outcome	genus.Ruminiclostridium5.id.11355	Inverse variance weighted	8.56538	10	0.573786
aiTuLL	QVvlkc	outcome	order.Rhodospirillales.id.2667	MR Egger	18.3997	12	0.104082
aiTuLL	QVvlkc	outcome	order.Rhodospirillales.id.2667	Inverse variance weighted	19.1611	13	0.118194
ajhg2F	QVvlkc	outcome	genus.Lactococcus.id.1851	MR Egger	10.05	7	0.185755
ajhg2F	QVvlkc	outcome	genus.Lactococcus.id.1851	Inverse variance weighted	10.3877	8	0.238862
Anex0Y	QVvlkc	outcome	genus.Fusicatenibacter.id.11305	MR Egger	22.6574	17	0.160741
Anex0Y	QVvlkc	outcome	genus.Fusicatenibacter.id.11305	Inverse variance weighted	23.6279	18	0.167599
AQVKtu	QVvlkc	outcome	genus.Anaerofilum.id.2053	MR Egger	24.6265	9	0.0034133
AQVKtu	QVvlkc	outcome	genus.Anaerofilum.id.2053	Inverse variance weighted	25.487	10	0.00449495
AS5YPA	QVvlkc	outcome	genus.Catenibacterium.id.2153	MR Egger	10.5922	2	0.00501106
AS5YPA	QVvlkc	outcome	genus.Catenibacterium.id.2153	Inverse variance weighted	10.6247	3	0.0139385
B00JnW	QVvlkc	outcome	genus.Olsenella.id.822	MR Egger	12.7247	8	0.121679
B00JnW	QVvlkc	outcome	genus.Olsenella.id.822	Inverse variance weighted	14.0211	9	0.121578
bcEphP	QVvlkc	outcome	family.Verrucomicrobiaceae.id.4036	MR Egger	12.9304	10	0.227588
bcEphP	QVvlkc	outcome	family.Verrucomicrobiaceae.id.4036	Inverse variance weighted	12.9573	11	0.296128
Bn2oPk	QVvlkc	outcome	genus.Butyricimonas.id.945	MR Egger	9.4863	11	0.577098
Bn2oPk	QVvlkc	outcome	genus.Butyricimonas.id.945	Inverse variance weighted	12.5629	12	0.401591
bsmXfP	QVvlkc	outcome	genus.Flavonifractor.id.2059	MR Egger	1.77575	4	0.776916
bsmXfP	QVvlkc	outcome	genus.Flavonifractor.id.2059	Inverse variance weighted	4.26507	5	0.511917
cdakGa	QVvlkc	outcome	genus.RuminococcaceaeNK4A214group.id.11358	MR Egger	20.0481	12	0.0661811
cdakGa	QVvlkc	outcome	genus.RuminococcaceaeNK4A214group.id.11358	Inverse variance weighted	22.0225	13	0.0550138
CgkZ6i	QVvlkc	outcome	genus..Eubacteriumfissicatenagroup.id.14373	MR Egger	9.06104	7	0.248303
CgkZ6i	QVvlkc	outcome	genus..Eubacteriumfissicatenagroup.id.14373	Inverse variance weighted	11.8928	8	0.156053
cgyIqO	QVvlkc	outcome	family.ClostridialesvadinBB60group.id.11286	MR Egger	16.4737	13	0.224495
cgyIqO	QVvlkc	outcome	family.ClostridialesvadinBB60group.id.11286	Inverse variance weighted	16.7561	14	0.269406
chUwyP	QVvlkc	outcome	genus.Enterorhabdus.id.820	MR Egger	3.64462	4	0.456232
chUwyP	QVvlkc	outcome	genus.Enterorhabdus.id.820	Inverse variance weighted	5.39467	5	0.369634
cJe8VK	QVvlkc	outcome	genus..Ruminococcusgauvreauiigroup.id.11342	MR Egger	15.3288	9	0.0822915
cJe8VK	QVvlkc	outcome	genus..Ruminococcusgauvreauiigroup.id.11342	Inverse variance weighted	16.8334	10	0.0781323
Cmvkmn	QVvlkc	outcome	genus.LachnospiraceaeUCG008.id.11328	MR Egger	11.2536	10	0.338107
Cmvkmn	QVvlkc	outcome	genus.LachnospiraceaeUCG008.id.11328	Inverse variance weighted	13.7859	11	0.245065
CnVFUy	QVvlkc	outcome	family.Lachnospiraceae.id.1987	MR Egger	13.1161	14	0.517404
CnVFUy	QVvlkc	outcome	family.Lachnospiraceae.id.1987	Inverse variance weighted	13.1586	15	0.590046
cpA8jA	QVvlkc	outcome	family.Ruminococcaceae.id.2050	MR Egger	1.96675	7	0.961658
cpA8jA	QVvlkc	outcome	family.Ruminococcaceae.id.2050	Inverse variance weighted	2.56866	8	0.958452
CQQPEZ	QVvlkc	outcome	genus.Bilophila.id.3170	MR Egger	12.3679	11	0.336635
CQQPEZ	QVvlkc	outcome	genus.Bilophila.id.3170	Inverse variance weighted	12.4117	12	0.413204
CWsG6j	QVvlkc	outcome	genus.Marvinbryantia.id.2005	MR Egger	8.85331	9	0.450924
CWsG6j	QVvlkc	outcome	genus.Marvinbryantia.id.2005	Inverse variance weighted	9.86509	10	0.452408
d6FBOf	QVvlkc	outcome	family.Peptococcaceae.id.2024	MR Egger	12.9961	8	0.111985
d6FBOf	QVvlkc	outcome	family.Peptococcaceae.id.2024	Inverse variance weighted	13.0064	9	0.162317
D7cXWJ	QVvlkc	outcome	genus.Ruminococcus1.id.11373	MR Egger	7.81958	8	0.45129
D7cXWJ	QVvlkc	outcome	genus.Ruminococcus1.id.11373	Inverse variance weighted	8.88782	9	0.447693
d9AMEs	QVvlkc	outcome	phylum.Bacteroidetes.id.905	MR Egger	5.3835	8	0.71591
d9AMEs	QVvlkc	outcome	phylum.Bacteroidetes.id.905	Inverse variance weighted	7.12649	9	0.623951
DCWvOI	QVvlkc	outcome	genus.LachnospiraceaeUCG004.id.11324	MR Egger	5.66693	11	0.894638
DCWvOI	QVvlkc	outcome	genus.LachnospiraceaeUCG004.id.11324	Inverse variance weighted	5.81245	12	0.925239
DPiNP5	QVvlkc	outcome	genus.Clostridiumsensustricto1.id.1873	MR Egger	0.270951	5	0.998154
DPiNP5	QVvlkc	outcome	genus.Clostridiumsensustricto1.id.1873	Inverse variance weighted	3.76801	6	0.708036
Dw1Bi0	QVvlkc	outcome	genus..Eubacteriumruminantiumgroup.id.11340	MR Egger	11.1069	16	0.802842
Dw1Bi0	QVvlkc	outcome	genus..Eubacteriumruminantiumgroup.id.11340	Inverse variance weighted	11.1839	17	0.846846
dy36Mg	QVvlkc	outcome	genus.LachnospiraceaeUCG001.id.11321	MR Egger	19.6379	10	0.0328695
dy36Mg	QVvlkc	outcome	genus.LachnospiraceaeUCG001.id.11321	Inverse variance weighted	19.7541	11	0.048829
dZ79QB	QVvlkc	outcome	genus.Butyricicoccus.id.2055	MR Egger	5.70064	6	0.457546
dZ79QB	QVvlkc	outcome	genus.Butyricicoccus.id.2055	Inverse variance weighted	9.5107	7	0.218038
E9Byyt	QVvlkc	outcome	genus.Erysipelatoclostridium.id.11381	MR Egger	7.60549	14	0.908851
E9Byyt	QVvlkc	outcome	genus.Erysipelatoclostridium.id.11381	Inverse variance weighted	7.69492	15	0.935431
EBHaG5	QVvlkc	outcome	order.Pasteurellales.id.3688	MR Egger	13.2282	11	0.278672
EBHaG5	QVvlkc	outcome	order.Pasteurellales.id.3688	Inverse variance weighted	15.0144	12	0.24065
EE19cf	QVvlkc	outcome	genus..Clostridiuminnocuumgroup.id.14397	MR Egger	1.11967	5	0.952348
EE19cf	QVvlkc	outcome	genus..Clostridiuminnocuumgroup.id.14397	Inverse variance weighted	4.29176	6	0.637258
ei2gF4	QVvlkc	outcome	genus..Eubacteriumrectalegroup.id.14374	MR Egger	14.1748	7	0.0481585
ei2gF4	QVvlkc	outcome	genus..Eubacteriumrectalegroup.id.14374	Inverse variance weighted	14.7067	8	0.0651048
EnzMp6	QVvlkc	outcome	family.Bacteroidaceae.id.917	MR Egger	2.09838	5	0.835372
EnzMp6	QVvlkc	outcome	family.Bacteroidaceae.id.917	Inverse variance weighted	2.0988	6	0.910391
eq0igj	QVvlkc	outcome	genus.Paraprevotella.id.962	MR Egger	11.5248	11	0.400399
eq0igj	QVvlkc	outcome	genus.Paraprevotella.id.962	Inverse variance weighted	11.5248	12	0.484556
f0vuO5	QVvlkc	outcome	family.Bifidobacteriaceae.id.433	MR Egger	19.4118	18	0.366885
f0vuO5	QVvlkc	outcome	family.Bifidobacteriaceae.id.433	Inverse variance weighted	19.9454	19	0.397868
f8xpQv	QVvlkc	outcome	genus.Barnesiella.id.944	MR Egger	12.8223	10	0.23378
f8xpQv	QVvlkc	outcome	genus.Barnesiella.id.944	Inverse variance weighted	14.1229	11	0.226267
FF2Osu	QVvlkc	outcome	genus.Oscillibacter.id.2063	MR Egger	12.244	11	0.345584
FF2Osu	QVvlkc	outcome	genus.Oscillibacter.id.2063	Inverse variance weighted	12.6589	12	0.394317
fgQybY	QVvlkc	outcome	genus.RuminococcaceaeUCG002.id.11360	MR Egger	3.55016	17	0.999772
fgQybY	QVvlkc	outcome	genus.RuminococcaceaeUCG002.id.11360	Inverse variance weighted	3.69858	18	0.999866
fHCYmm	QVvlkc	outcome	family.Christensenellaceae.id.1866	MR Egger	9.84562	9	0.363127
fHCYmm	QVvlkc	outcome	family.Christensenellaceae.id.1866	Inverse variance weighted	10.6442	10	0.385903
FIjVJw	QVvlkc	outcome	genus.Peptococcus.id.2037	MR Egger	13.5335	12	0.331484
FIjVJw	QVvlkc	outcome	genus.Peptococcus.id.2037	Inverse variance weighted	15.6739	13	0.267187
fKFTfz	QVvlkc	outcome	order.Clostridiales.id.1863	MR Egger	16.9004	8	0.0311629
fKFTfz	QVvlkc	outcome	order.Clostridiales.id.1863	Inverse variance weighted	17.8813	9	0.0365759
FL2Nvi	QVvlkc	outcome	order.Bacillales.id.1674	MR Egger	5.89343	6	0.435234
FL2Nvi	QVvlkc	outcome	order.Bacillales.id.1674	Inverse variance weighted	5.94025	7	0.546743
FLR0hS	QVvlkc	outcome	genus.Coprococcus1.id.11301	MR Egger	12.3602	9	0.193757
FLR0hS	QVvlkc	outcome	genus.Coprococcus1.id.11301	Inverse variance weighted	12.397	10	0.259362
FPaeI9	QVvlkc	outcome	genus.FamilyXIIIAD3011group.id.11293	MR Egger	7.85343	11	0.72637
FPaeI9	QVvlkc	outcome	genus.FamilyXIIIAD3011group.id.11293	Inverse variance weighted	7.8996	12	0.792926
G3MLO9	QVvlkc	outcome	genus.Parasutterella.id.2892	MR Egger	11.8931	12	0.454305
G3MLO9	QVvlkc	outcome	genus.Parasutterella.id.2892	Inverse variance weighted	13.435	13	0.414797
g4aJ6t	QVvlkc	outcome	genus.Dialister.id.2183	MR Egger	3.00297	9	0.964177
g4aJ6t	QVvlkc	outcome	genus.Dialister.id.2183	Inverse variance weighted	3.15536	10	0.977528
gD6Q3W	QVvlkc	outcome	genus.Intestinimonas.id.2062	MR Egger	10.0674	14	0.757239
gD6Q3W	QVvlkc	outcome	genus.Intestinimonas.id.2062	Inverse variance weighted	11.3682	15	0.726083
GKGrBg	QVvlkc	outcome	genus.Ruminiclostridium9.id.11357	MR Egger	1.89052	6	0.929487
GKGrBg	QVvlkc	outcome	genus.Ruminiclostridium9.id.11357	Inverse variance weighted	2.19521	7	0.94825
gMFCgz	QVvlkc	outcome	genus.Intestinibacter.id.11345	MR Egger	19.6981	13	0.102999
gMFCgz	QVvlkc	outcome	genus.Intestinibacter.id.11345	Inverse variance weighted	19.6981	14	0.139952
gv5BRq	QVvlkc	outcome	genus.Alistipes.id.968	MR Egger	10.0938	10	0.4323
gv5BRq	QVvlkc	outcome	genus.Alistipes.id.968	Inverse variance weighted	10.1026	11	0.521187
hG1MBV	QVvlkc	outcome	genus.Streptococcus.id.1853	MR Egger	9.88662	12	0.625907
hG1MBV	QVvlkc	outcome	genus.Streptococcus.id.1853	Inverse variance weighted	11.9585	13	0.531047
Hpogco	QVvlkc	outcome	genus.Slackia.id.825	MR Egger	7.94328	4	0.0936781
Hpogco	QVvlkc	outcome	genus.Slackia.id.825	Inverse variance weighted	8.43772	5	0.133705
hr3CyS	QVvlkc	outcome	genus.Butyrivibrio.id.1993	MR Egger	24.0525	13	0.0306505
hr3CyS	QVvlkc	outcome	genus.Butyrivibrio.id.1993	Inverse variance weighted	24.0529	14	0.0451529
Hvsopb	QVvlkc	outcome	genus.RuminococcaceaeUCG014.id.11371	MR Egger	24.2568	9	0.00391327
Hvsopb	QVvlkc	outcome	genus.RuminococcaceaeUCG014.id.11371	Inverse variance weighted	25.2945	10	0.00481444
hwIQzz	QVvlkc	outcome	order.Desulfovibrionales.id.3156	MR Egger	5.99186	8	0.648144
hwIQzz	QVvlkc	outcome	order.Desulfovibrionales.id.3156	Inverse variance weighted	6.08948	9	0.730931
i9fc8U	QVvlkc	outcome	phylum.Cyanobacteria.id.1500	MR Egger	5.84628	6	0.440629
i9fc8U	QVvlkc	outcome	phylum.Cyanobacteria.id.1500	Inverse variance weighted	7.03339	7	0.425412
IdWHuc	QVvlkc	outcome	genus..Eubacteriumcoprostanoligenesgroup.id.11375	MR Egger	10.1714	11	0.515038
IdWHuc	QVvlkc	outcome	genus..Eubacteriumcoprostanoligenesgroup.id.11375	Inverse variance weighted	10.6025	12	0.563253
Inufu0	QVvlkc	outcome	family.Erysipelotrichaceae.id.2149	MR Egger	10.5504	11	0.481658
Inufu0	QVvlkc	outcome	family.Erysipelotrichaceae.id.2149	Inverse variance weighted	11.7135	12	0.468954
IqJ4sW	QVvlkc	outcome	order.Burkholderiales.id.2874	MR Egger	11.3637	8	0.18193
IqJ4sW	QVvlkc	outcome	order.Burkholderiales.id.2874	Inverse variance weighted	14.8357	9	0.0955496
J1kVor	QVvlkc	outcome	genus.RuminococcaceaeUCG009.id.11366	MR Egger	14.9123	10	0.135293
J1kVor	QVvlkc	outcome	genus.RuminococcaceaeUCG009.id.11366	Inverse variance weighted	15.0332	11	0.180982
J1osTp	QVvlkc	outcome	genus.RuminococcaceaeUCG005.id.11363	MR Egger	12.8835	12	0.377562
J1osTp	QVvlkc	outcome	genus.RuminococcaceaeUCG005.id.11363	Inverse variance weighted	12.9432	13	0.452205
Jl38nV	QVvlkc	outcome	genus.Anaerostipes.id.1991	MR Egger	10.6921	11	0.469403
Jl38nV	QVvlkc	outcome	genus.Anaerostipes.id.1991	Inverse variance weighted	10.9517	12	0.533062
JlW8BQ	QVvlkc	outcome	genus.Coprococcus3.id.11303	MR Egger	15.1312	9	0.0873947
JlW8BQ	QVvlkc	outcome	genus.Coprococcus3.id.11303	Inverse variance weighted	17.2083	10	0.0698804
JSIhYB	QVvlkc	outcome	class.Lentisphaeria.id.2250	MR Egger	4.3169	6	0.633875
JSIhYB	QVvlkc	outcome	class.Lentisphaeria.id.2250	Inverse variance weighted	4.37533	7	0.735673
K6yG2T	QVvlkc	outcome	genus.Eisenbergiella.id.11304	MR Egger	15.3498	9	0.0817639
K6yG2T	QVvlkc	outcome	genus.Eisenbergiella.id.11304	Inverse variance weighted	16.9914	10	0.0745549
kkoNwK	QVvlkc	outcome	genus.Victivallis.id.2256	MR Egger	5.71398	9	0.768168
kkoNwK	QVvlkc	outcome	genus.Victivallis.id.2256	Inverse variance weighted	6.05067	10	0.810988
knZP2v	QVvlkc	outcome	genus.LachnospiraceaeNC2004group.id.11316	MR Egger	2.4035	7	0.934187
knZP2v	QVvlkc	outcome	genus.LachnospiraceaeNC2004group.id.11316	Inverse variance weighted	2.68394	8	0.952601
kOISzK	QVvlkc	outcome	genus..Eubacteriumxylanophilumgroup.id.14375	MR Egger	10.2608	7	0.174269
kOISzK	QVvlkc	outcome	genus..Eubacteriumxylanophilumgroup.id.14375	Inverse variance weighted	11.9783	8	0.152174
kZABnT	QVvlkc	outcome	genus.Bacteroides.id.918	MR Egger	2.09838	5	0.835372
kZABnT	QVvlkc	outcome	genus.Bacteroides.id.918	Inverse variance weighted	2.0988	6	0.910391
kZLx2G	QVvlkc	outcome	class.Negativicutes.id.2164	MR Egger	20.1824	10	0.0275743
kZLx2G	QVvlkc	outcome	class.Negativicutes.id.2164	Inverse variance weighted	20.7615	11	0.0359275
L2qIKv	QVvlkc	outcome	genus..Eubacteriumnodatumgroup.id.11297	MR Egger	7.70879	9	0.563739
L2qIKv	QVvlkc	outcome	genus..Eubacteriumnodatumgroup.id.11297	Inverse variance weighted	7.71572	10	0.656583
L5JrzZ	QVvlkc	outcome	family.Oxalobacteraceae.id.2966	MR Egger	6.9206	12	0.862816
L5JrzZ	QVvlkc	outcome	family.Oxalobacteraceae.id.2966	Inverse variance weighted	6.93567	13	0.905436
lfZmzx	QVvlkc	outcome	order.Enterobacteriales.id.3468	MR Egger	7.77533	5	0.16906
lfZmzx	QVvlkc	outcome	order.Enterobacteriales.id.3468	Inverse variance weighted	7.93456	6	0.242937
lhem8K	QVvlkc	outcome	genus.CandidatusSoleaferrea.id.11350	MR Egger	9.41964	7	0.223915
lhem8K	QVvlkc	outcome	genus.CandidatusSoleaferrea.id.11350	Inverse variance weighted	9.43514	8	0.306927
M8Pg0E	QVvlkc	outcome	genus.Roseburia.id.2012	MR Egger	17.2123	12	0.141785
M8Pg0E	QVvlkc	outcome	genus.Roseburia.id.2012	Inverse variance weighted	17.2711	13	0.187205
mH1Lnt	QVvlkc	outcome	phylum.Actinobacteria.id.400	MR Egger	12.3424	16	0.720093
mH1Lnt	QVvlkc	outcome	phylum.Actinobacteria.id.400	Inverse variance weighted	12.3538	17	0.778253
MHjgYd	QVvlkc	outcome	genus.Coprococcus2.id.11302	MR Egger	4.76965	7	0.68805
MHjgYd	QVvlkc	outcome	genus.Coprococcus2.id.11302	Inverse variance weighted	4.77352	8	0.781485
mJLRNs	QVvlkc	outcome	class.Gammaproteobacteria.id.3303	MR Egger	1.57241	5	0.904566
mJLRNs	QVvlkc	outcome	class.Gammaproteobacteria.id.3303	Inverse variance weighted	1.64461	6	0.949317
Mp1u2d	QVvlkc	outcome	order.Erysipelotrichales.id.2148	MR Egger	10.5504	11	0.481658
Mp1u2d	QVvlkc	outcome	order.Erysipelotrichales.id.2148	Inverse variance weighted	11.7135	12	0.468954
mwjuiT	QVvlkc	outcome	genus.Sutterella.id.2896	MR Egger	4.1285	10	0.941364
mwjuiT	QVvlkc	outcome	genus.Sutterella.id.2896	Inverse variance weighted	4.5698	11	0.950201
mxHFvT	QVvlkc	outcome	family.Rikenellaceae.id.967	MR Egger	10.1948	16	0.856258
mxHFvT	QVvlkc	outcome	family.Rikenellaceae.id.967	Inverse variance weighted	11.7022	17	0.817826
mZBB28	QVvlkc	outcome	genus.Romboutsia.id.11347	MR Egger	10.7413	12	0.551206
mZBB28	QVvlkc	outcome	genus.Romboutsia.id.11347	Inverse variance weighted	12.4763	13	0.489029
nd2aQn	QVvlkc	outcome	family.Veillonellaceae.id.2172	MR Egger	21.0568	17	0.223761
nd2aQn	QVvlkc	outcome	family.Veillonellaceae.id.2172	Inverse variance weighted	21.8645	18	0.238056
NJXwiD	QVvlkc	outcome	phylum.Verrucomicrobia.id.3982	MR Egger	16.677	10	0.081823
NJXwiD	QVvlkc	outcome	phylum.Verrucomicrobia.id.3982	Inverse variance weighted	16.9724	11	0.108696
no6nSH	QVvlkc	outcome	family.Streptococcaceae.id.1850	MR Egger	12.4803	11	0.328646
no6nSH	QVvlkc	outcome	family.Streptococcaceae.id.1850	Inverse variance weighted	14.2679	12	0.283926
NsCNqr	QVvlkc	outcome	class.Bacteroidia.id.912	MR Egger	11.2983	11	0.41862
NsCNqr	QVvlkc	outcome	class.Bacteroidia.id.912	Inverse variance weighted	14.2804	12	0.283164
NZyzuq	QVvlkc	outcome	family.Coriobacteriaceae.id.811	MR Egger	15.2433	15	0.434041
NZyzuq	QVvlkc	outcome	family.Coriobacteriaceae.id.811	Inverse variance weighted	15.6666	16	0.476463
orT5aP	QVvlkc	outcome	genus.Prevotella7.id.11182	MR Egger	11.4843	9	0.243969
orT5aP	QVvlkc	outcome	genus.Prevotella7.id.11182	Inverse variance weighted	14.8533	10	0.137503
P4FDZi	QVvlkc	outcome	family.FamilyXI.id.1936	MR Egger	1.92608	6	0.92637
P4FDZi	QVvlkc	outcome	family.FamilyXI.id.1936	Inverse variance weighted	2.2355	7	0.945665
Pdv5xy	QVvlkc	outcome	order.Actinomycetales.id.420	MR Egger	3.85404	2	0.145582
Pdv5xy	QVvlkc	outcome	order.Actinomycetales.id.420	Inverse variance weighted	4.95639	3	0.175019
PlcW4R	QVvlkc	outcome	genus.ErysipelotrichaceaeUCG003.id.11384	MR Egger	10.6916	15	0.774137
PlcW4R	QVvlkc	outcome	genus.ErysipelotrichaceaeUCG003.id.11384	Inverse variance weighted	11.1657	16	0.799144
pNbjxy	QVvlkc	outcome	family.Pasteurellaceae.id.3689	MR Egger	13.2282	11	0.278672
pNbjxy	QVvlkc	outcome	family.Pasteurellaceae.id.3689	Inverse variance weighted	15.0144	12	0.24065
prgd0K	QVvlkc	outcome	genus.LachnospiraceaeFCS020group.id.11314	MR Egger	11.2781	11	0.420269
prgd0K	QVvlkc	outcome	genus.LachnospiraceaeFCS020group.id.11314	Inverse variance weighted	14.5509	12	0.266918
PW5XaU	QVvlkc	outcome	family.Methanobacteriaceae.id.121	MR Egger	11.6507	6	0.0702304
PW5XaU	QVvlkc	outcome	family.Methanobacteriaceae.id.121	Inverse variance weighted	11.6518	7	0.112609
pywkm1	QVvlkc	outcome	phylum.Lentisphaerae.id.2238	MR Egger	5.0641	7	0.652141
pywkm1	QVvlkc	outcome	phylum.Lentisphaerae.id.2238	Inverse variance weighted	5.19335	8	0.736725
Q9jPdT	QVvlkc	outcome	family.Peptostreptococcaceae.id.2042	MR Egger	14.2804	11	0.217864
Q9jPdT	QVvlkc	outcome	family.Peptostreptococcaceae.id.2042	Inverse variance weighted	14.354	12	0.278678
qAalpg	QVvlkc	outcome	phylum.Tenericutes.id.3919	MR Egger	12.1183	10	0.27722
qAalpg	QVvlkc	outcome	phylum.Tenericutes.id.3919	Inverse variance weighted	12.2187	11	0.347429
qNERjc	QVvlkc	outcome	genus..Eubacteriumventriosumgroup.id.11341	MR Egger	12.631	13	0.476697
qNERjc	QVvlkc	outcome	genus..Eubacteriumventriosumgroup.id.11341	Inverse variance weighted	14.5114	14	0.412349
QsbXFB	QVvlkc	outcome	genus.Anaerotruncus.id.2054	MR Egger	21.2873	11	0.0305134
QsbXFB	QVvlkc	outcome	genus.Anaerotruncus.id.2054	Inverse variance weighted	21.6237	12	0.0419601
QSgiS0	QVvlkc	outcome	phylum.Proteobacteria.id.2375	MR Egger	8.80933	10	0.550289
QSgiS0	QVvlkc	outcome	phylum.Proteobacteria.id.2375	Inverse variance weighted	8.81643	11	0.638832
qsX2oK	QVvlkc	outcome	genus.Desulfovibrio.id.3173	MR Egger	13.237	9	0.15217
qsX2oK	QVvlkc	outcome	genus.Desulfovibrio.id.3173	Inverse variance weighted	13.7666	10	0.183906
QxCp94	QVvlkc	outcome	genus.Blautia.id.1992	MR Egger	15.536	10	0.113708
QxCp94	QVvlkc	outcome	genus.Blautia.id.1992	Inverse variance weighted	15.631	11	0.155392
R0RXMa	QVvlkc	outcome	order.Methanobacteriales.id.120	MR Egger	11.6507	6	0.0702304
R0RXMa	QVvlkc	outcome	order.Methanobacteriales.id.120	Inverse variance weighted	11.6518	7	0.112609
R2tyaw	QVvlkc	outcome	genus..Eubacteriumbrachygroup.id.11296	MR Egger	4.22606	8	0.836173
R2tyaw	QVvlkc	outcome	genus..Eubacteriumbrachygroup.id.11296	Inverse variance weighted	4.33158	9	0.888266
R430Mg	QVvlkc	outcome	order.Bacteroidales.id.913	MR Egger	11.2983	11	0.41862
R430Mg	QVvlkc	outcome	order.Bacteroidales.id.913	Inverse variance weighted	14.2804	12	0.283164
RaItYf	QVvlkc	outcome	genus.Actinomyces.id.423	MR Egger	12.1019	5	0.0334174
RaItYf	QVvlkc	outcome	genus.Actinomyces.id.423	Inverse variance weighted	12.2833	6	0.055939
RSZqS9	QVvlkc	outcome	genus.Lachnoclostridium.id.11308	MR Egger	12.9061	11	0.299505
RSZqS9	QVvlkc	outcome	genus.Lachnoclostridium.id.11308	Inverse variance weighted	12.9069	12	0.375841
ry237d	QVvlkc	outcome	order.NB1n.id.3953	MR Egger	7.45544	11	0.761094
ry237d	QVvlkc	outcome	order.NB1n.id.3953	Inverse variance weighted	7.69449	12	0.808526
RYprXS	QVvlkc	outcome	genus.RikenellaceaeRC9gutgroup.id.11191	MR Egger	11.8744	10	0.29355
RYprXS	QVvlkc	outcome	genus.RikenellaceaeRC9gutgroup.id.11191	Inverse variance weighted	15.0138	11	0.181867
Sfy1Sc	QVvlkc	outcome	genus.Terrisporobacter.id.11348	MR Egger	4.36263	3	0.224876
Sfy1Sc	QVvlkc	outcome	genus.Terrisporobacter.id.11348	Inverse variance weighted	6.90248	4	0.141132
sGwC3b	QVvlkc	outcome	genus.RuminococcaceaeUCG011.id.11368	MR Egger	2.27116	6	0.893148
sGwC3b	QVvlkc	outcome	genus.RuminococcaceaeUCG011.id.11368	Inverse variance weighted	2.29953	7	0.941422
siS3Ag	QVvlkc	outcome	genus.Alloprevotella.id.961	MR Egger	4.91479	3	0.178144
siS3Ag	QVvlkc	outcome	genus.Alloprevotella.id.961	Inverse variance weighted	5.551	4	0.235283
sl4H7t	QVvlkc	outcome	family.FamilyXIII.id.1957	MR Egger	5.66461	5	0.340233
sl4H7t	QVvlkc	outcome	family.FamilyXIII.id.1957	Inverse variance weighted	6.13796	6	0.407914
sMV9iI	QVvlkc	outcome	genus.Veillonella.id.2198	MR Egger	2.07768	4	0.721474
sMV9iI	QVvlkc	outcome	genus.Veillonella.id.2198	Inverse variance weighted	2.09562	5	0.835763
sr2pVl	QVvlkc	outcome	family.Acidaminococcaceae.id.2166	MR Egger	8.30759	5	0.140079
sr2pVl	QVvlkc	outcome	family.Acidaminococcaceae.id.2166	Inverse variance weighted	9.89849	6	0.128992
SSAqem	QVvlkc	outcome	genus.Gordonibacter.id.821	MR Egger	5.8239	8	0.66695
SSAqem	QVvlkc	outcome	genus.Gordonibacter.id.821	Inverse variance weighted	6.2268	9	0.717022
SXH0EW	QVvlkc	outcome	genus.Haemophilus.id.3698	MR Egger	3.70215	7	0.813374
SXH0EW	QVvlkc	outcome	genus.Haemophilus.id.3698	Inverse variance weighted	4.95144	8	0.762753
T8CRz4	QVvlkc	outcome	genus.Tyzzerella3.id.11335	MR Egger	19.0772	11	0.0597218
T8CRz4	QVvlkc	outcome	genus.Tyzzerella3.id.11335	Inverse variance weighted	19.1442	12	0.0851079
TbZpGG	QVvlkc	outcome	genus.LachnospiraceaeND3007group.id.11317	MR Egger	0.35499	1	0.551302
TbZpGG	QVvlkc	outcome	genus.LachnospiraceaeND3007group.id.11317	Inverse variance weighted	2.03502	2	0.361493
Ti1Nxg	QVvlkc	outcome	genus.Akkermansia.id.4037	MR Egger	12.9376	10	0.227181
Ti1Nxg	QVvlkc	outcome	genus.Akkermansia.id.4037	Inverse variance weighted	12.9592	11	0.296
tJ5HJ2	QVvlkc	outcome	class.Betaproteobacteria.id.2867	MR Egger	10.751	8	0.216213
tJ5HJ2	QVvlkc	outcome	class.Betaproteobacteria.id.2867	Inverse variance weighted	14.1408	9	0.117403
TQHMuI	QVvlkc	outcome	class.Actinobacteria.id.419	MR Egger	26.15	19	0.126063
TQHMuI	QVvlkc	outcome	class.Actinobacteria.id.419	Inverse variance weighted	26.2169	20	0.158768
tqImsV	QVvlkc	outcome	genus.Bifidobacterium.id.436	MR Egger	17.3016	17	0.434121
tqImsV	QVvlkc	outcome	genus.Bifidobacterium.id.436	Inverse variance weighted	17.5063	18	0.488591
UITr12	QVvlkc	outcome	family.Alcaligenaceae.id.2875	MR Egger	23.6369	12	0.0227806
UITr12	QVvlkc	outcome	family.Alcaligenaceae.id.2875	Inverse variance weighted	24.5799	13	0.0261958
uJ1aLf	QVvlkc	outcome	order.Gastranaerophilales.id.1591	MR Egger	8.31062	7	0.306002
uJ1aLf	QVvlkc	outcome	order.Gastranaerophilales.id.1591	Inverse variance weighted	9.79139	8	0.279974
uUTTcr	QVvlkc	outcome	order.MollicutesRF9.id.11579	MR Egger	9.74238	11	0.553698
uUTTcr	QVvlkc	outcome	order.MollicutesRF9.id.11579	Inverse variance weighted	9.75809	12	0.637174
uV0DRg	QVvlkc	outcome	genus.Phascolarctobacterium.id.2168	MR Egger	6.94428	7	0.434704
uV0DRg	QVvlkc	outcome	genus.Phascolarctobacterium.id.2168	Inverse variance weighted	7.38666	8	0.495546
UwFvNq	QVvlkc	outcome	genus.Turicibacter.id.2162	MR Egger	0.499991	7	0.999447
UwFvNq	QVvlkc	outcome	genus.Turicibacter.id.2162	Inverse variance weighted	3.34386	8	0.910964
v6Abl2	QVvlkc	outcome	family.Clostridiaceae1.id.1869	MR Egger	6.05728	8	0.640816
v6Abl2	QVvlkc	outcome	family.Clostridiaceae1.id.1869	Inverse variance weighted	6.81594	9	0.656276
VEy4yo	QVvlkc	outcome	genus.Adlercreutzia.id.812	MR Egger	5.39917	6	0.493726
VEy4yo	QVvlkc	outcome	genus.Adlercreutzia.id.812	Inverse variance weighted	6.93926	7	0.435232
VJ79bH	QVvlkc	outcome	genus.Parabacteroides.id.954	MR Egger	7.16091	3	0.0669422
VJ79bH	QVvlkc	outcome	genus.Parabacteroides.id.954	Inverse variance weighted	7.23727	4	0.123868
VkJ64d	QVvlkc	outcome	genus.RuminococcaceaeUCG003.id.11361	MR Egger	13.9758	10	0.1741
VkJ64d	QVvlkc	outcome	genus.RuminococcaceaeUCG003.id.11361	Inverse variance weighted	13.9913	11	0.233474
vQB3kJ	QVvlkc	outcome	class.Deltaproteobacteria.id.3087	MR Egger	8.00161	9	0.533984
vQB3kJ	QVvlkc	outcome	class.Deltaproteobacteria.id.3087	Inverse variance weighted	8.03739	10	0.625185
vVZ4bv	QVvlkc	outcome	class.Bacilli.id.1673	MR Egger	12.8995	16	0.680091
vVZ4bv	QVvlkc	outcome	class.Bacilli.id.1673	Inverse variance weighted	14.3317	17	0.643501
w4V70X	QVvlkc	outcome	genus.Faecalibacterium.id.2057	MR Egger	7.79397	8	0.45385
w4V70X	QVvlkc	outcome	genus.Faecalibacterium.id.2057	Inverse variance weighted	8.65151	9	0.470044
W6d7v9	QVvlkc	outcome	genus.Methanobrevibacter.id.123	MR Egger	8.82091	4	0.0657351
W6d7v9	QVvlkc	outcome	genus.Methanobrevibacter.id.123	Inverse variance weighted	8.87144	5	0.114303
WglQNo	QVvlkc	outcome	order.Selenomonadales.id.2165	MR Egger	20.1824	10	0.0275743
WglQNo	QVvlkc	outcome	order.Selenomonadales.id.2165	Inverse variance weighted	20.7615	11	0.0359275
WGYj77	QVvlkc	outcome	order.Bifidobacteriales.id.432	MR Egger	19.4118	18	0.366885
WGYj77	QVvlkc	outcome	order.Bifidobacteriales.id.432	Inverse variance weighted	19.9454	19	0.397868
wn3IKu	QVvlkc	outcome	genus.Escherichia.Shigella.id.3504	MR Egger	14.1996	8	0.0767091
wn3IKu	QVvlkc	outcome	genus.Escherichia.Shigella.id.3504	Inverse variance weighted	14.8485	9	0.095182
WnntXR	QVvlkc	outcome	family.Porphyromonadaceae.id.943	MR Egger	2.27203	8	0.971516
WnntXR	QVvlkc	outcome	family.Porphyromonadaceae.id.943	Inverse variance weighted	2.28172	9	0.98619
wzMUDI	QVvlkc	outcome	order.Coriobacteriales.id.810	MR Egger	15.2433	15	0.434041
wzMUDI	QVvlkc	outcome	order.Coriobacteriales.id.810	Inverse variance weighted	15.6666	16	0.476463
X4rKo0	QVvlkc	outcome	genus.Howardella.id.2000	MR Egger	9.17877	7	0.240074
X4rKo0	QVvlkc	outcome	genus.Howardella.id.2000	Inverse variance weighted	10.217	8	0.250127
X5i7CU	QVvlkc	outcome	family.Rhodospirillaceae.id.2717	MR Egger	15.8806	13	0.255638
X5i7CU	QVvlkc	outcome	family.Rhodospirillaceae.id.2717	Inverse variance weighted	16.6377	14	0.275999
xdKXoI	QVvlkc	outcome	genus.RuminococcaceaeUCG013.id.11370	MR Egger	4.5957	9	0.868034
xdKXoI	QVvlkc	outcome	genus.RuminococcaceaeUCG013.id.11370	Inverse variance weighted	4.83432	10	0.901967
XGneTL	QVvlkc	outcome	genus.RuminococcaceaeUCG010.id.11367	MR Egger	0.367023	4	0.985087
XGneTL	QVvlkc	outcome	genus.RuminococcaceaeUCG010.id.11367	Inverse variance weighted	1.48308	5	0.915014
XjHD14	QVvlkc	outcome	genus.Lachnospira.id.2004	MR Egger	3.53478	4	0.47261
XjHD14	QVvlkc	outcome	genus.Lachnospira.id.2004	Inverse variance weighted	3.99239	5	0.550512
XJPFyU	QVvlkc	outcome	class.Coriobacteriia.id.809	MR Egger	15.2433	15	0.434041
XJPFyU	QVvlkc	outcome	class.Coriobacteriia.id.809	Inverse variance weighted	15.6666	16	0.476463
XL2klO	QVvlkc	outcome	family.Defluviitaleaceae.id.1924	MR Egger	12.3961	10	0.259421
XL2klO	QVvlkc	outcome	family.Defluviitaleaceae.id.1924	Inverse variance weighted	12.4926	11	0.327777
xmEv8k	QVvlkc	outcome	genus..Ruminococcusgnavusgroup.id.14376	MR Egger	15.2646	9	0.0839206
xmEv8k	QVvlkc	outcome	genus..Ruminococcusgnavusgroup.id.14376	Inverse variance weighted	18.8426	10	0.0423082
Xnl6hJ	QVvlkc	outcome	genus..Eubacteriumoxidoreducensgroup.id.11339	MR Egger	0.878997	3	0.830493
Xnl6hJ	QVvlkc	outcome	genus..Eubacteriumoxidoreducensgroup.id.11339	Inverse variance weighted	0.972765	4	0.913897
xPc7x5	QVvlkc	outcome	genus.Oxalobacter.id.2978	MR Egger	3.46867	9	0.942791
xPc7x5	QVvlkc	outcome	genus.Oxalobacter.id.2978	Inverse variance weighted	5.8728	10	0.825834
XqslFi	QVvlkc	outcome	order.Victivallales.id.2254	MR Egger	4.3169	6	0.633875
XqslFi	QVvlkc	outcome	order.Victivallales.id.2254	Inverse variance weighted	4.37533	7	0.735673
XsApZD	QVvlkc	outcome	family.Enterobacteriaceae.id.3469	MR Egger	7.77533	5	0.16906
XsApZD	QVvlkc	outcome	family.Enterobacteriaceae.id.3469	Inverse variance weighted	7.93456	6	0.242937
XtSqpy	QVvlkc	outcome	genus.Prevotella9.id.11183	MR Egger	24.076	13	0.030438
XtSqpy	QVvlkc	outcome	genus.Prevotella9.id.11183	Inverse variance weighted	28.4754	14	0.0122957
yaBXyZ	QVvlkc	outcome	family.Prevotellaceae.id.960	MR Egger	10.4516	13	0.656654
yaBXyZ	QVvlkc	outcome	family.Prevotellaceae.id.960	Inverse variance weighted	10.6127	14	0.716156
YAea2L	QVvlkc	outcome	family.Actinomycetaceae.id.421	MR Egger	3.85297	2	0.145659
YAea2L	QVvlkc	outcome	family.Actinomycetaceae.id.421	Inverse variance weighted	4.96927	3	0.174061
yb78A4	QVvlkc	outcome	order.Verrucomicrobiales.id.4030	MR Egger	12.9293	10	0.227654
yb78A4	QVvlkc	outcome	order.Verrucomicrobiales.id.4030	Inverse variance weighted	12.957	11	0.296148
yeHaky	QVvlkc	outcome	order.Lactobacillales.id.1800	MR Egger	9.76885	13	0.712718
yeHaky	QVvlkc	outcome	order.Lactobacillales.id.1800	Inverse variance weighted	11.6123	14	0.637408
yjiyau	QVvlkc	outcome	class.Alphaproteobacteria.id.2379	MR Egger	4.97572	5	0.418851
yjiyau	QVvlkc	outcome	class.Alphaproteobacteria.id.2379	Inverse variance weighted	6.38678	6	0.381285
YkvOpi	QVvlkc	outcome	genus.Dorea.id.1997	MR Egger	8.20433	9	0.513694
YkvOpi	QVvlkc	outcome	genus.Dorea.id.1997	Inverse variance weighted	8.30821	10	0.59876
YkyxPr	QVvlkc	outcome	family.Lactobacillaceae.id.1836	MR Egger	6.18269	7	0.518587
YkyxPr	QVvlkc	outcome	family.Lactobacillaceae.id.1836	Inverse variance weighted	7.42988	8	0.49104
yMVi2Y	QVvlkc	outcome	phylum.Firmicutes.id.1672	MR Egger	13.9568	12	0.303478
yMVi2Y	QVvlkc	outcome	phylum.Firmicutes.id.1672	Inverse variance weighted	14.0725	13	0.36876
YTaZIV	QVvlkc	outcome	genus..Ruminococcustorquesgroup.id.14377	MR Egger	5.41946	6	0.491244
YTaZIV	QVvlkc	outcome	genus..Ruminococcustorquesgroup.id.14377	Inverse variance weighted	10.0095	7	0.188033
z5TXre	QVvlkc	outcome	genus.LachnospiraceaeUCG010.id.11330	MR Egger	6.72751	8	0.566297
z5TXre	QVvlkc	outcome	genus.LachnospiraceaeUCG010.id.11330	Inverse variance weighted	10.9469	9	0.279363
ZDVvYj	QVvlkc	outcome	genus.Holdemania.id.2157	MR Egger	8.21209	12	0.768345
ZDVvYj	QVvlkc	outcome	genus.Holdemania.id.2157	Inverse variance weighted	8.75842	13	0.790934
zg0UG9	QVvlkc	outcome	class.Methanobacteria.id.119	MR Egger	11.6507	6	0.0702304
zg0UG9	QVvlkc	outcome	class.Methanobacteria.id.119	Inverse variance weighted	11.6518	7	0.112609
ZL6Vsq	QVvlkc	outcome	genus.Odoribacter.id.952	MR Egger	6.31903	5	0.276401
ZL6Vsq	QVvlkc	outcome	genus.Odoribacter.id.952	Inverse variance weighted	6.8309	6	0.336769
znipwD	QVvlkc	outcome	genus.Allisonella.id.2174	MR Egger	4.63224	6	0.591769
znipwD	QVvlkc	outcome	genus.Allisonella.id.2174	Inverse variance weighted	4.78782	7	0.685839
zx0SX7	QVvlkc	outcome	genus.Subdoligranulum.id.2070	MR Egger	12.3807	9	0.192687
zx0SX7	QVvlkc	outcome	genus.Subdoligranulum.id.2070	Inverse variance weighted	12.9808	10	0.224745
zxgv8m	QVvlkc	outcome	genus.Sellimonas.id.14369	MR Egger	4.17418	7	0.759511
zxgv8m	QVvlkc	outcome	genus.Sellimonas.id.14369	Inverse variance weighted	4.18919	8	0.839663

## Sheet: Table S6
Table S6. Significant causal effect from gut microbiota on female infertility.
id.exposure	id.outcome	outcome	exposure	method	nsnp	b	se	pval	or	or_lci95	or_uci95	egger_intercept(pval)	Q_pval
04zAbW	67UDBY	outcome	genus..Ruminococcustorquesgroup.id.14377	MR Egger	8	-0.0486829	0.439432	0.915399	0.952483	0.402536	2.25377	0.599812	0.168605
04zAbW	67UDBY	outcome	genus..Ruminococcustorquesgroup.id.14377	Weighted median	8	-0.177799	0.155394	0.252546	0.83711	0.617318	1.13516
04zAbW	67UDBY	outcome	genus..Ruminococcustorquesgroup.id.14377	Inverse variance weighted	8	-0.279611	0.131325	0.0332419	0.756078	0.584495	0.978031		0.215291
04zAbW	67UDBY	outcome	genus..Ruminococcustorquesgroup.id.14377	Simple mode	8	-0.170464	0.259769	0.532657	0.843274	0.506814	1.4031
04zAbW	67UDBY	outcome	genus..Ruminococcustorquesgroup.id.14377	Weighted mode	8	-0.184118	0.25321	0.49074	0.831838	0.50641	1.36639
2o18V1	67UDBY	outcome	genus.Desulfovibrio.id.3173	MR Egger	11	-0.264014	0.201311	0.222166	0.767963	0.517584	1.13946	0.606502	0.640111
2o18V1	67UDBY	outcome	genus.Desulfovibrio.id.3173	Weighted median	11	-0.154589	0.0907583	0.0885101	0.856767	0.717146	1.02357
2o18V1	67UDBY	outcome	genus.Desulfovibrio.id.3173	Inverse variance weighted	11	-0.162836	0.0676819	0.016133	0.849731	0.744165	0.970272		0.70107
2o18V1	67UDBY	outcome	genus.Desulfovibrio.id.3173	Simple mode	11	-0.176639	0.153639	0.277018	0.838082	0.620164	1.13257
2o18V1	67UDBY	outcome	genus.Desulfovibrio.id.3173	Weighted mode	11	-0.188271	0.132405	0.185478	0.82839	0.639042	1.07384
3gdUgv	67UDBY	outcome	order.Bifidobacteriales.id.432	MR Egger	20	-0.634453	0.183065	0.00275879	0.530226	0.370368	0.759082	0.0123944	0.476915
3gdUgv	67UDBY	outcome	order.Bifidobacteriales.id.432	Weighted median	20	-0.239533	0.0818815	0.00344061	0.786996	0.670306	0.923998
3gdUgv	67UDBY	outcome	order.Bifidobacteriales.id.432	Inverse variance weighted	20	-0.148252	0.0621803	0.0171151	0.862214	0.763284	0.973966		0.147793
3gdUgv	67UDBY	outcome	order.Bifidobacteriales.id.432	Simple mode	20	-0.285106	0.180541	0.130801	0.751935	0.527837	1.07117
3gdUgv	67UDBY	outcome	order.Bifidobacteriales.id.432	Weighted mode	20	-0.342974	0.102906	0.00349619	0.709656	0.580034	0.868247
4Efs5g	67UDBY	outcome	genus.Bifidobacterium.id.436	MR Egger	19	-0.419435	0.162915	0.0196876	0.657418	0.477712	0.904727	0.11115	0.216811
4Efs5g	67UDBY	outcome	genus.Bifidobacterium.id.436	Weighted median	19	-0.232966	0.0805311	0.00381736	0.79218	0.676511	0.927627
4Efs5g	67UDBY	outcome	genus.Bifidobacterium.id.436	Inverse variance weighted	19	-0.164176	0.0618002	0.00789406	0.848592	0.751785	0.957865		0.132266
4Efs5g	67UDBY	outcome	genus.Bifidobacterium.id.436	Simple mode	19	-0.292095	0.165518	0.0945698	0.746697	0.539825	1.03285
4Efs5g	67UDBY	outcome	genus.Bifidobacterium.id.436	Weighted mode	19	-0.319559	0.0940358	0.00320373	0.726469	0.604188	0.873498
4mdFNP	67UDBY	outcome	genus.FamilyXIIIAD3011group.id.11293	MR Egger	13	-0.612107	0.359359	0.116557	0.542207	0.268085	1.09662	0.263835	0.521852
4mdFNP	67UDBY	outcome	genus.FamilyXIIIAD3011group.id.11293	Weighted median	13	-0.151262	0.102641	0.140562	0.859622	0.702972	1.05118
4mdFNP	67UDBY	outcome	genus.FamilyXIIIAD3011group.id.11293	Inverse variance weighted	13	-0.19837	0.0753917	0.00850857	0.820066	0.707415	0.950657		0.48815
4mdFNP	67UDBY	outcome	genus.FamilyXIIIAD3011group.id.11293	Simple mode	13	-0.133492	0.163013	0.428805	0.875034	0.635719	1.20444
4mdFNP	67UDBY	outcome	genus.FamilyXIIIAD3011group.id.11293	Weighted mode	13	-0.116463	0.149452	0.450919	0.890063	0.664056	1.19299
BfTgZE	67UDBY	outcome	phylum.Actinobacteria.id.400	MR Egger	18	-1.10953	0.280932	0.00114775	0.329713	0.190109	0.571834	0.00347378	0.318822
BfTgZE	67UDBY	outcome	phylum.Actinobacteria.id.400	Weighted median	18	-0.328489	0.108406	0.00244416	0.720011	0.582186	0.890464
BfTgZE	67UDBY	outcome	phylum.Actinobacteria.id.400	Inverse variance weighted	18	-0.178828	0.0909437	0.0492568	0.836249	0.699718	0.999422		0.0181207
BfTgZE	67UDBY	outcome	phylum.Actinobacteria.id.400	Simple mode	18	-0.399175	0.258777	0.14135	0.670873	0.403984	1.11408
BfTgZE	67UDBY	outcome	phylum.Actinobacteria.id.400	Weighted mode	18	-0.44649	0.173721	0.0198679	0.63987	0.455216	0.899428
bZjljC	67UDBY	outcome	genus.RuminococcaceaeNK4A214group.id.11358	MR Egger	14	-0.485417	0.244171	0.0701123	0.615441	0.381367	0.993182	0.194063	0.616199
bZjljC	67UDBY	outcome	genus.RuminococcaceaeNK4A214group.id.11358	Weighted median	14	-0.0943872	0.105169	0.369463	0.90993	0.740434	1.11823
bZjljC	67UDBY	outcome	genus.RuminococcaceaeNK4A214group.id.11358	Inverse variance weighted	14	-0.16495	0.073151	0.0241377	0.847936	0.734676	0.978657		0.536709
bZjljC	67UDBY	outcome	genus.RuminococcaceaeNK4A214group.id.11358	Simple mode	14	-0.0372355	0.204322	0.858206	0.963449	0.645515	1.43797
bZjljC	67UDBY	outcome	genus.RuminococcaceaeNK4A214group.id.11358	Weighted mode	14	0.0508991	0.235557	0.832279	1.05222	0.663124	1.66961
cazQKh	67UDBY	outcome	family.Bifidobacteriaceae.id.433	MR Egger	20	-0.634453	0.183065	0.00275879	0.530226	0.370368	0.759082	0.0123944	0.476915
cazQKh	67UDBY	outcome	family.Bifidobacteriaceae.id.433	Weighted median	20	-0.239533	0.0812888	0.00321199	0.786996	0.671085	0.922926
cazQKh	67UDBY	outcome	family.Bifidobacteriaceae.id.433	Inverse variance weighted	20	-0.148252	0.0621803	0.0171151	0.862214	0.763284	0.973966		0.147793
cazQKh	67UDBY	outcome	family.Bifidobacteriaceae.id.433	Simple mode	20	-0.285106	0.188261	0.146379	0.751935	0.519911	1.08751
cazQKh	67UDBY	outcome	family.Bifidobacteriaceae.id.433	Weighted mode	20	-0.342974	0.10681	0.00459848	0.709656	0.575612	0.874916
dzApe0	67UDBY	outcome	class.Actinobacteria.id.419	MR Egger	21	-0.29529	0.137474	0.044826	0.744316	0.568509	0.97449	0.266388	0.0474658
dzApe0	67UDBY	outcome	class.Actinobacteria.id.419	Weighted median	21	-0.126642	0.0804191	0.115307	0.881049	0.752568	1.03146
dzApe0	67UDBY	outcome	class.Actinobacteria.id.419	Inverse variance weighted	21	-0.154889	0.0626578	0.0134366	0.85651	0.757525	0.968429		0.0387472
dzApe0	67UDBY	outcome	class.Actinobacteria.id.419	Simple mode	21	-0.299664	0.147818	0.0561736	0.741067	0.554667	0.990108
dzApe0	67UDBY	outcome	class.Actinobacteria.id.419	Weighted mode	21	-0.253084	0.0978167	0.0176024	0.776403	0.640949	0.940481
ooSjbf	67UDBY	outcome	genus.Holdemania.id.2157	MR Egger	14	-0.183424	0.191702	0.357539	0.832415	0.571689	1.21205	0.75192	0.239687
ooSjbf	67UDBY	outcome	genus.Holdemania.id.2157	Weighted median	14	-0.0644761	0.0793281	0.416346	0.937558	0.802551	1.09528
ooSjbf	67UDBY	outcome	genus.Holdemania.id.2157	Inverse variance weighted	14	-0.12508	0.0626299	0.0458111	0.882426	0.780489	0.997677		0.29728
ooSjbf	67UDBY	outcome	genus.Holdemania.id.2157	Simple mode	14	-0.0558537	0.137294	0.69076	0.945677	0.722564	1.23768
ooSjbf	67UDBY	outcome	genus.Holdemania.id.2157	Weighted mode	14	-0.0525442	0.109864	0.640403	0.948812	0.765002	1.17679
w7BpGm	67UDBY	outcome	genus.Faecalibacterium.id.2057	MR Egger	10	0.4211	0.157215	0.0279911	1.52364	1.11959	2.07351	0.157305	0.28333
w7BpGm	67UDBY	outcome	genus.Faecalibacterium.id.2057	Weighted median	10	0.348805	0.106452	0.00105047	1.41737	1.15046	1.74622
w7BpGm	67UDBY	outcome	genus.Faecalibacterium.id.2057	Inverse variance weighted	10	0.210646	0.0869726	0.0154362	1.23448	1.041	1.46391		0.176098
w7BpGm	67UDBY	outcome	genus.Faecalibacterium.id.2057	Simple mode	10	-0.0975301	0.217462	0.6644	0.907075	0.592292	1.38915
w7BpGm	67UDBY	outcome	genus.Faecalibacterium.id.2057	Weighted mode	10	0.34958	0.120848	0.0178054	1.41847	1.11931	1.79758

## Sheet: Table S7
Table S7. Mendelian randomization estimates from 196 gut microbiota on female infertility
id.exposure	id.outcome	outcome	exposure	method	nsnp	b	se	pval	lo_ci	up_ci	or	or_lci95	or_uci95
04zAbW	67UDBY	outcome	genus..Ruminococcustorquesgroup.id.14377	MR Egger	8	-0.0486829	0.439432	0.915399	-0.90997	0.812604	0.952483	0.402536	2.25377
04zAbW	67UDBY	outcome	genus..Ruminococcustorquesgroup.id.14377	Weighted median	8	-0.177799	0.155394	0.252546	-0.482371	0.126772	0.83711	0.617318	1.13516
04zAbW	67UDBY	outcome	genus..Ruminococcustorquesgroup.id.14377	Inverse variance weighted	8	-0.279611	0.131325	0.0332419	-0.537008	-0.0222136	0.756078	0.584495	0.978031
04zAbW	67UDBY	outcome	genus..Ruminococcustorquesgroup.id.14377	Simple mode	8	-0.170464	0.259769	0.532657	-0.679612	0.338684	0.843274	0.506814	1.4031
04zAbW	67UDBY	outcome	genus..Ruminococcustorquesgroup.id.14377	Weighted mode	8	-0.184118	0.25321	0.49074	-0.680408	0.312173	0.831838	0.50641	1.36639
0tCxFR	67UDBY	outcome	genus.Lactobacillus.id.1837	MR Egger	8	0.0676125	0.231868	0.780412	-0.386849	0.522074	1.06995	0.679194	1.68552
0tCxFR	67UDBY	outcome	genus.Lactobacillus.id.1837	Weighted median	8	0.0370231	0.0804617	0.645421	-0.120682	0.194728	1.03772	0.886316	1.21498
0tCxFR	67UDBY	outcome	genus.Lactobacillus.id.1837	Inverse variance weighted	8	0.0270481	0.08378	0.746811	-0.137161	0.191257	1.02742	0.87183	1.21077
0tCxFR	67UDBY	outcome	genus.Lactobacillus.id.1837	Simple mode	8	0.0674227	0.134133	0.630631	-0.195478	0.330324	1.06975	0.822441	1.39142
0tCxFR	67UDBY	outcome	genus.Lactobacillus.id.1837	Weighted mode	8	0.00152077	0.0968716	0.987913	-0.188348	0.191389	1.00152	0.828327	1.21093
1LQhT9	67UDBY	outcome	genus.Intestinibacter.id.11345	MR Egger	15	0.288696	0.238699	0.248023	-0.179154	0.756546	1.33469	0.835977	2.1309
1LQhT9	67UDBY	outcome	genus.Intestinibacter.id.11345	Weighted median	15	-0.112655	0.0947236	0.234319	-0.298314	0.073003	0.893459	0.742069	1.07573
1LQhT9	67UDBY	outcome	genus.Intestinibacter.id.11345	Inverse variance weighted	15	-0.0509776	0.0765834	0.505636	-0.201081	0.0991258	0.9503	0.817846	1.10421
1LQhT9	67UDBY	outcome	genus.Intestinibacter.id.11345	Simple mode	15	-0.210333	0.158109	0.204682	-0.520226	0.0995597	0.810314	0.594386	1.10468
1LQhT9	67UDBY	outcome	genus.Intestinibacter.id.11345	Weighted mode	15	-0.185451	0.140752	0.208802	-0.461326	0.0904232	0.830729	0.630447	1.09464
2o18V1	67UDBY	outcome	genus.Desulfovibrio.id.3173	MR Egger	11	-0.264014	0.201311	0.222166	-0.658583	0.130556	0.767963	0.517584	1.13946
2o18V1	67UDBY	outcome	genus.Desulfovibrio.id.3173	Weighted median	11	-0.154589	0.0907583	0.0885101	-0.332476	0.0232967	0.856767	0.717146	1.02357
2o18V1	67UDBY	outcome	genus.Desulfovibrio.id.3173	Inverse variance weighted	11	-0.162836	0.0676819	0.016133	-0.295492	-0.030179	0.849731	0.744165	0.970272
2o18V1	67UDBY	outcome	genus.Desulfovibrio.id.3173	Simple mode	11	-0.176639	0.153639	0.277018	-0.477771	0.124492	0.838082	0.620164	1.13257
2o18V1	67UDBY	outcome	genus.Desulfovibrio.id.3173	Weighted mode	11	-0.188271	0.132405	0.185478	-0.447785	0.0712432	0.82839	0.639042	1.07384
2SZ3rk	67UDBY	outcome	genus.RikenellaceaeRC9gutgroup.id.11191	MR Egger	12	-0.372826	0.303749	0.247777	-0.968174	0.222522	0.688785	0.379776	1.24922
2SZ3rk	67UDBY	outcome	genus.RikenellaceaeRC9gutgroup.id.11191	Weighted median	12	-0.0438372	0.0543874	0.420232	-0.150437	0.0627621	0.95711	0.860332	1.06477
2SZ3rk	67UDBY	outcome	genus.RikenellaceaeRC9gutgroup.id.11191	Inverse variance weighted	12	-0.037833	0.0502244	0.451282	-0.136273	0.0606068	0.962874	0.872605	1.06248
2SZ3rk	67UDBY	outcome	genus.RikenellaceaeRC9gutgroup.id.11191	Simple mode	12	-0.0751362	0.101896	0.476324	-0.274852	0.124579	0.927617	0.759685	1.13267
2SZ3rk	67UDBY	outcome	genus.RikenellaceaeRC9gutgroup.id.11191	Weighted mode	12	-0.0751362	0.0955635	0.448331	-0.262441	0.112168	0.927617	0.769172	1.1187
2XANTV	67UDBY	outcome	genus.Holdemanella.id.11393	MR Egger	11	-0.0515857	0.155545	0.74775	-0.356455	0.253283	0.949722	0.700154	1.28825
2XANTV	67UDBY	outcome	genus.Holdemanella.id.11393	Weighted median	11	-0.0613829	0.0680496	0.36704	-0.19476	0.0719943	0.940463	0.823032	1.07465
2XANTV	67UDBY	outcome	genus.Holdemanella.id.11393	Inverse variance weighted	11	-0.0260583	0.0541833	0.630568	-0.132258	0.0801411	0.974278	0.876115	1.08344
2XANTV	67UDBY	outcome	genus.Holdemanella.id.11393	Simple mode	11	-0.117969	0.116721	0.335992	-0.346742	0.110804	0.888723	0.706988	1.11718
2XANTV	67UDBY	outcome	genus.Holdemanella.id.11393	Weighted mode	11	-0.113557	0.106059	0.30947	-0.321433	0.0943196	0.892654	0.725109	1.09891
38bxpx	67UDBY	outcome	class.Bacteroidia.id.912	MR Egger	13	0.319843	0.238992	0.207805	-0.148582	0.788267	1.37691	0.861929	2.19958
38bxpx	67UDBY	outcome	class.Bacteroidia.id.912	Weighted median	13	0.080137	0.128015	0.531316	-0.170772	0.331046	1.08344	0.843014	1.39242
38bxpx	67UDBY	outcome	class.Bacteroidia.id.912	Inverse variance weighted	13	0.0495752	0.104407	0.634911	-0.155063	0.254213	1.05082	0.856362	1.28945
38bxpx	67UDBY	outcome	class.Bacteroidia.id.912	Simple mode	13	0.0241168	0.234302	0.919718	-0.435115	0.483349	1.02441	0.64719	1.6215
38bxpx	67UDBY	outcome	class.Bacteroidia.id.912	Weighted mode	13	0.172079	0.174994	0.344849	-0.170908	0.515067	1.18777	0.842899	1.67375
3AYoH7	67UDBY	outcome	genus.Bacteroides.id.918	MR Egger	7	-0.198187	0.568861	0.741734	-1.31316	0.91678	0.820216	0.26897	2.50122
3AYoH7	67UDBY	outcome	genus.Bacteroides.id.918	Weighted median	7	0.0482183	0.145565	0.740457	-0.237089	0.333526	1.0494	0.788921	1.39588
3AYoH7	67UDBY	outcome	genus.Bacteroides.id.918	Inverse variance weighted	7	0.049518	0.10883	0.649107	-0.163789	0.262825	1.05076	0.848921	1.3006
3AYoH7	67UDBY	outcome	genus.Bacteroides.id.918	Simple mode	7	-0.0522293	0.243817	0.837474	-0.530111	0.425652	0.949111	0.58854	1.53059
3AYoH7	67UDBY	outcome	genus.Bacteroides.id.918	Weighted mode	7	0.273907	0.246495	0.309014	-0.209224	0.757037	1.31509	0.811214	2.13195
3FMARo	67UDBY	outcome	order.Clostridiales.id.1863	MR Egger	10	0.132702	0.408577	0.753669	-0.668108	0.933513	1.14191	0.512677	2.54343
3FMARo	67UDBY	outcome	order.Clostridiales.id.1863	Weighted median	10	0.0539289	0.121329	0.656692	-0.183876	0.291734	1.05541	0.832039	1.33875
3FMARo	67UDBY	outcome	order.Clostridiales.id.1863	Inverse variance weighted	10	0.0778754	0.0923151	0.398903	-0.103062	0.258813	1.08099	0.902071	1.29539
3FMARo	67UDBY	outcome	order.Clostridiales.id.1863	Simple mode	10	-0.124142	0.221015	0.588039	-0.557332	0.309048	0.883254	0.572735	1.36213
3FMARo	67UDBY	outcome	order.Clostridiales.id.1863	Weighted mode	10	-0.0620628	0.185488	0.745598	-0.425619	0.301493	0.939824	0.653366	1.35188
3gdUgv	67UDBY	outcome	order.Bifidobacteriales.id.432	MR Egger	20	-0.634453	0.183065	0.00275879	-0.993259	-0.275646	0.530226	0.370368	0.759082
3gdUgv	67UDBY	outcome	order.Bifidobacteriales.id.432	Weighted median	20	-0.239533	0.0818815	0.00344061	-0.40002	-0.0790449	0.786996	0.670306	0.923998
3gdUgv	67UDBY	outcome	order.Bifidobacteriales.id.432	Inverse variance weighted	20	-0.148252	0.0621803	0.0171151	-0.270125	-0.0263785	0.862214	0.763284	0.973966
3gdUgv	67UDBY	outcome	order.Bifidobacteriales.id.432	Simple mode	20	-0.285106	0.180541	0.130801	-0.638967	0.0687553	0.751935	0.527837	1.07117
3gdUgv	67UDBY	outcome	order.Bifidobacteriales.id.432	Weighted mode	20	-0.342974	0.102906	0.00349619	-0.544669	-0.141279	0.709656	0.580034	0.868247
3luqZ4	67UDBY	outcome	family.Actinomycetaceae.id.421	MR Egger	4	-0.26722	0.199503	0.312351	-0.658246	0.123806	0.765505	0.517759	1.1318
3luqZ4	67UDBY	outcome	family.Actinomycetaceae.id.421	Weighted median	4	-0.0136704	0.113913	0.904477	-0.23694	0.209599	0.986423	0.789039	1.23318
3luqZ4	67UDBY	outcome	family.Actinomycetaceae.id.421	Inverse variance weighted	4	0.0108056	0.0914657	0.905958	-0.168467	0.190078	1.01086	0.844959	1.20934
3luqZ4	67UDBY	outcome	family.Actinomycetaceae.id.421	Simple mode	4	0.146845	0.203036	0.521818	-0.251106	0.544796	1.15817	0.77794	1.72426
3luqZ4	67UDBY	outcome	family.Actinomycetaceae.id.421	Weighted mode	4	-0.0954218	0.120328	0.4857	-0.331266	0.140422	0.908989	0.718014	1.15076
3mtfIW	67UDBY	outcome	genus.Clostridiumsensustricto1.id.1873	MR Egger	7	0.391228	0.239547	0.163356	-0.0782849	0.860741	1.4788	0.924701	2.36491
3mtfIW	67UDBY	outcome	genus.Clostridiumsensustricto1.id.1873	Weighted median	7	0.116318	0.12268	0.343058	-0.124135	0.356772	1.12335	0.88326	1.42871
3mtfIW	67UDBY	outcome	genus.Clostridiumsensustricto1.id.1873	Inverse variance weighted	7	0.0602799	0.102324	0.555788	-0.140274	0.260834	1.06213	0.86912	1.29801
3mtfIW	67UDBY	outcome	genus.Clostridiumsensustricto1.id.1873	Simple mode	7	0.20368	0.229102	0.408209	-0.245359	0.652719	1.22591	0.782423	1.92076
3mtfIW	67UDBY	outcome	genus.Clostridiumsensustricto1.id.1873	Weighted mode	7	0.210004	0.194153	0.320957	-0.170536	0.590544	1.23368	0.843212	1.80497
3uOO44	67UDBY	outcome	genus.Sutterella.id.2896	MR Egger	12	0.156808	0.332156	0.646995	-0.494218	0.807833	1.16977	0.610048	2.24304
3uOO44	67UDBY	outcome	genus.Sutterella.id.2896	Weighted median	12	0.0106149	0.103304	0.918158	-0.19186	0.21309	1.01067	0.825422	1.2375
3uOO44	67UDBY	outcome	genus.Sutterella.id.2896	Inverse variance weighted	12	0.00373527	0.0750795	0.960321	-0.143421	0.150891	1.00374	0.86639	1.16287
3uOO44	67UDBY	outcome	genus.Sutterella.id.2896	Simple mode	12	0.041192	0.175668	0.818914	-0.303118	0.385502	1.04205	0.738512	1.47035
3uOO44	67UDBY	outcome	genus.Sutterella.id.2896	Weighted mode	12	0.0585267	0.168184	0.734415	-0.271115	0.388168	1.06027	0.762529	1.47428
3XlLzj	67UDBY	outcome	class.Alphaproteobacteria.id.2379	MR Egger	7	-0.0673692	0.328266	0.845488	-0.710771	0.576032	0.93485	0.491265	1.77897
3XlLzj	67UDBY	outcome	class.Alphaproteobacteria.id.2379	Weighted median	7	-0.00446845	0.112276	0.968254	-0.22453	0.215593	0.995542	0.798892	1.2406
3XlLzj	67UDBY	outcome	class.Alphaproteobacteria.id.2379	Inverse variance weighted	7	-0.0259477	0.0802881	0.746557	-0.183312	0.131417	0.974386	0.832508	1.14044
3XlLzj	67UDBY	outcome	class.Alphaproteobacteria.id.2379	Simple mode	7	-0.164612	0.18603	0.410281	-0.52923	0.200005	0.848222	0.589058	1.22141
3XlLzj	67UDBY	outcome	class.Alphaproteobacteria.id.2379	Weighted mode	7	-0.177428	0.176162	0.352722	-0.522706	0.167849	0.837421	0.592914	1.18276
4Efs5g	67UDBY	outcome	genus.Bifidobacterium.id.436	MR Egger	19	-0.419435	0.162915	0.0196876	-0.738748	-0.100122	0.657418	0.477712	0.904727
4Efs5g	67UDBY	outcome	genus.Bifidobacterium.id.436	Weighted median	19	-0.232966	0.0805311	0.00381736	-0.390807	-0.0751252	0.79218	0.676511	0.927627
4Efs5g	67UDBY	outcome	genus.Bifidobacterium.id.436	Inverse variance weighted	19	-0.164176	0.0618002	0.00789406	-0.285305	-0.043048	0.848592	0.751785	0.957865
4Efs5g	67UDBY	outcome	genus.Bifidobacterium.id.436	Simple mode	19	-0.292095	0.165518	0.0945698	-0.616511	0.0323201	0.746697	0.539825	1.03285
4Efs5g	67UDBY	outcome	genus.Bifidobacterium.id.436	Weighted mode	19	-0.319559	0.0940358	0.00320373	-0.503869	-0.135249	0.726469	0.604188	0.873498
4eLMay	67UDBY	outcome	genus.Olsenella.id.822	MR Egger	10	0.0164873	0.14807	0.914084	-0.273731	0.306705	1.01662	0.760537	1.35894
4eLMay	67UDBY	outcome	genus.Olsenella.id.822	Weighted median	10	0.0535266	0.0616284	0.385099	-0.067265	0.174318	1.05499	0.934947	1.19043
4eLMay	67UDBY	outcome	genus.Olsenella.id.822	Inverse variance weighted	10	0.0193155	0.0435595	0.657456	-0.0660612	0.104692	1.0195	0.936074	1.11037
4eLMay	67UDBY	outcome	genus.Olsenella.id.822	Simple mode	10	0.110153	0.102828	0.311948	-0.0913899	0.311696	1.11645	0.912662	1.36574
4eLMay	67UDBY	outcome	genus.Olsenella.id.822	Weighted mode	10	0.0748803	0.0837914	0.394777	-0.0893509	0.239111	1.07776	0.914525	1.27012
4hnbff	67UDBY	outcome	family.Rhodospirillaceae.id.2717	MR Egger	15	0.101735	0.255457	0.696912	-0.398961	0.602431	1.10709	0.671017	1.82655
4hnbff	67UDBY	outcome	family.Rhodospirillaceae.id.2717	Weighted median	15	0.00449044	0.0729585	0.950923	-0.138508	0.147489	1.0045	0.870656	1.15892
4hnbff	67UDBY	outcome	family.Rhodospirillaceae.id.2717	Inverse variance weighted	15	-0.0101061	0.0585159	0.862883	-0.124797	0.104585	0.989945	0.882676	1.11025
4hnbff	67UDBY	outcome	family.Rhodospirillaceae.id.2717	Simple mode	15	0.0340735	0.109805	0.760897	-0.181144	0.249291	1.03466	0.834315	1.28312
4hnbff	67UDBY	outcome	family.Rhodospirillaceae.id.2717	Weighted mode	15	0.0340735	0.0973602	0.731568	-0.156753	0.224899	1.03466	0.854916	1.2522
4mdFNP	67UDBY	outcome	genus.FamilyXIIIAD3011group.id.11293	MR Egger	13	-0.612107	0.359359	0.116557	-1.31645	0.0922357	0.542207	0.268085	1.09662
4mdFNP	67UDBY	outcome	genus.FamilyXIIIAD3011group.id.11293	Weighted median	13	-0.151262	0.102641	0.140562	-0.352439	0.0499143	0.859622	0.702972	1.05118
4mdFNP	67UDBY	outcome	genus.FamilyXIIIAD3011group.id.11293	Inverse variance weighted	13	-0.19837	0.0753917	0.00850857	-0.346138	-0.0506024	0.820066	0.707415	0.950657
4mdFNP	67UDBY	outcome	genus.FamilyXIIIAD3011group.id.11293	Simple mode	13	-0.133492	0.163013	0.428805	-0.452998	0.186014	0.875034	0.635719	1.20444
4mdFNP	67UDBY	outcome	genus.FamilyXIIIAD3011group.id.11293	Weighted mode	13	-0.116463	0.149452	0.450919	-0.409389	0.176463	0.890063	0.664056	1.19299
4nvXa1	67UDBY	outcome	genus.Odoribacter.id.952	MR Egger	7	-0.331754	0.329987	0.36087	-0.978529	0.31502	0.717663	0.375864	1.37029
4nvXa1	67UDBY	outcome	genus.Odoribacter.id.952	Weighted median	7	-0.0717586	0.137169	0.600877	-0.34061	0.197093	0.930756	0.711336	1.21786
4nvXa1	67UDBY	outcome	genus.Odoribacter.id.952	Inverse variance weighted	7	-0.0426884	0.104052	0.681615	-0.24663	0.161254	0.95821	0.78143	1.17498
4nvXa1	67UDBY	outcome	genus.Odoribacter.id.952	Simple mode	7	-0.132152	0.191994	0.516971	-0.508461	0.244157	0.876208	0.60142	1.27654
4nvXa1	67UDBY	outcome	genus.Odoribacter.id.952	Weighted mode	7	-0.155702	0.201099	0.468182	-0.549856	0.238452	0.855814	0.577033	1.26928
4P1XWa	67UDBY	outcome	phylum.Firmicutes.id.1672	MR Egger	14	-0.0912884	0.266234	0.737615	-0.613107	0.43053	0.912754	0.541665	1.53807
4P1XWa	67UDBY	outcome	phylum.Firmicutes.id.1672	Weighted median	14	0.0170137	0.110713	0.877866	-0.199983	0.23401	1.01716	0.818745	1.26366
4P1XWa	67UDBY	outcome	phylum.Firmicutes.id.1672	Inverse variance weighted	14	0.0490744	0.0987099	0.619078	-0.144397	0.242546	1.0503	0.865544	1.27449
4P1XWa	67UDBY	outcome	phylum.Firmicutes.id.1672	Simple mode	14	-0.0725467	0.19181	0.71137	-0.448494	0.303401	0.930022	0.638589	1.35446
4P1XWa	67UDBY	outcome	phylum.Firmicutes.id.1672	Weighted mode	14	-0.0188174	0.144852	0.898628	-0.302727	0.265092	0.981359	0.738801	1.30355
5ahxVj	67UDBY	outcome	family.FamilyXIII.id.1957	MR Egger	7	0.741953	0.596577	0.268744	-0.427337	1.91124	2.10003	0.652244	6.76149
5ahxVj	67UDBY	outcome	family.FamilyXIII.id.1957	Weighted median	7	-0.128728	0.172712	0.456071	-0.467243	0.209787	0.879213	0.626728	1.23342
5ahxVj	67UDBY	outcome	family.FamilyXIII.id.1957	Inverse variance weighted	7	0.0732697	0.163662	0.654378	-0.247508	0.394047	1.07602	0.780744	1.48297
5ahxVj	67UDBY	outcome	family.FamilyXIII.id.1957	Simple mode	7	-0.275214	0.254645	0.321311	-0.774318	0.223889	0.759409	0.461018	1.25093
5ahxVj	67UDBY	outcome	family.FamilyXIII.id.1957	Weighted mode	7	-0.271347	0.286087	0.379508	-0.832078	0.289385	0.762352	0.435144	1.33561
5kKKZA	67UDBY	outcome	genus.Butyricimonas.id.945	MR Egger	13	0.0162462	0.27191	0.953428	-0.516697	0.549189	1.01638	0.596487	1.73185
5kKKZA	67UDBY	outcome	genus.Butyricimonas.id.945	Weighted median	13	-0.0156015	0.0956917	0.870488	-0.203157	0.171954	0.98452	0.81615	1.18762
5kKKZA	67UDBY	outcome	genus.Butyricimonas.id.945	Inverse variance weighted	13	-0.0924071	0.0740861	0.21229	-0.237616	0.0528017	0.911734	0.788505	1.05422
5kKKZA	67UDBY	outcome	genus.Butyricimonas.id.945	Simple mode	13	0.0244715	0.15075	0.873746	-0.270999	0.319942	1.02477	0.762617	1.37705
5kKKZA	67UDBY	outcome	genus.Butyricimonas.id.945	Weighted mode	13	0.0273828	0.125356	0.830757	-0.218315	0.27308	1.02776	0.803872	1.31401
5MJOQj	67UDBY	outcome	genus.Flavonifractor.id.2059	MR Egger	6	-0.206615	0.401661	0.634087	-0.993871	0.580641	0.813332	0.370141	1.78718
5MJOQj	67UDBY	outcome	genus.Flavonifractor.id.2059	Weighted median	6	-0.0838983	0.110577	0.448014	-0.30063	0.132833	0.919525	0.740352	1.14206
5MJOQj	67UDBY	outcome	genus.Flavonifractor.id.2059	Inverse variance weighted	6	-0.0261493	0.0962029	0.785765	-0.214707	0.162408	0.97419	0.806778	1.17634
5MJOQj	67UDBY	outcome	genus.Flavonifractor.id.2059	Simple mode	6	-0.106841	0.17635	0.571065	-0.452486	0.238805	0.898669	0.636045	1.26973
5MJOQj	67UDBY	outcome	genus.Flavonifractor.id.2059	Weighted mode	6	-0.105782	0.167912	0.556368	-0.43489	0.223326	0.89962	0.647336	1.25023
6Ab5Zz	67UDBY	outcome	genus.Ruminococcus2.id.11374	MR Egger	15	-0.044111	0.162349	0.790116	-0.362315	0.274093	0.956848	0.696063	1.31534
6Ab5Zz	67UDBY	outcome	genus.Ruminococcus2.id.11374	Weighted median	15	0.126682	0.0970303	0.19169	-0.0634971	0.316862	1.13506	0.938477	1.37281
6Ab5Zz	67UDBY	outcome	genus.Ruminococcus2.id.11374	Inverse variance weighted	15	0.0959816	0.067112	0.152668	-0.0355578	0.227521	1.10074	0.965067	1.25548
6Ab5Zz	67UDBY	outcome	genus.Ruminococcus2.id.11374	Simple mode	15	0.147072	0.161157	0.376898	-0.168795	0.462939	1.15844	0.844682	1.58874
6Ab5Zz	67UDBY	outcome	genus.Ruminococcus2.id.11374	Weighted mode	15	0.147072	0.121201	0.24503	-0.090481	0.384626	1.15844	0.913492	1.46906
6gtJPi	67UDBY	outcome	genus.Collinsella.id.815	MR Egger	10	-0.769428	0.386116	0.0814275	-1.52622	-0.0126394	0.463278	0.217357	0.98744
6gtJPi	67UDBY	outcome	genus.Collinsella.id.815	Weighted median	10	0.0747041	0.132402	0.572604	-0.184805	0.334213	1.07757	0.831267	1.39684
6gtJPi	67UDBY	outcome	genus.Collinsella.id.815	Inverse variance weighted	10	0.0593926	0.118442	0.616057	-0.172755	0.29154	1.06119	0.841344	1.33849
6gtJPi	67UDBY	outcome	genus.Collinsella.id.815	Simple mode	10	0.0789502	0.254824	0.763749	-0.420504	0.578405	1.08215	0.656716	1.78319
6gtJPi	67UDBY	outcome	genus.Collinsella.id.815	Weighted mode	10	0.0609517	0.239068	0.804488	-0.407622	0.529525	1.06285	0.66523	1.69813
6p4DKO	67UDBY	outcome	genus.Phascolarctobacterium.id.2168	MR Egger	9	-0.256641	0.358332	0.497054	-0.958971	0.445689	0.773646	0.383287	1.56157
6p4DKO	67UDBY	outcome	genus.Phascolarctobacterium.id.2168	Weighted median	9	0.0617421	0.104119	0.553186	-0.142332	0.265816	1.06369	0.867333	1.3045
6p4DKO	67UDBY	outcome	genus.Phascolarctobacterium.id.2168	Inverse variance weighted	9	0.0388298	0.0794583	0.625068	-0.116909	0.194568	1.03959	0.889667	1.21479
6p4DKO	67UDBY	outcome	genus.Phascolarctobacterium.id.2168	Simple mode	9	0.0444914	0.148242	0.771731	-0.246063	0.335046	1.0455	0.781873	1.398
6p4DKO	67UDBY	outcome	genus.Phascolarctobacterium.id.2168	Weighted mode	9	0.0485459	0.147077	0.749823	-0.239724	0.336816	1.04974	0.786845	1.40048
6Vhuve	67UDBY	outcome	genus.Haemophilus.id.3698	MR Egger	9	0.0952808	0.140402	0.519172	-0.179908	0.370469	1.09997	0.835347	1.44841
6Vhuve	67UDBY	outcome	genus.Haemophilus.id.3698	Weighted median	9	0.00699961	0.0816894	0.931716	-0.153112	0.167111	1.00702	0.858034	1.18189
6Vhuve	67UDBY	outcome	genus.Haemophilus.id.3698	Inverse variance weighted	9	-0.0395982	0.062909	0.529053	-0.1629	0.0837034	0.961176	0.849676	1.08731
6Vhuve	67UDBY	outcome	genus.Haemophilus.id.3698	Simple mode	9	0.0427691	0.121644	0.734226	-0.195654	0.281192	1.0437	0.822297	1.32471
6Vhuve	67UDBY	outcome	genus.Haemophilus.id.3698	Weighted mode	9	0.0245188	0.102613	0.817156	-0.176603	0.22564	1.02482	0.838113	1.25312
74psmT	67UDBY	outcome	genus.ChristensenellaceaeR.7group.id.11283	MR Egger	8	-0.0601099	0.491448	0.906646	-1.02335	0.903128	0.941661	0.35939	2.46731
74psmT	67UDBY	outcome	genus.ChristensenellaceaeR.7group.id.11283	Weighted median	8	-0.0283677	0.159062	0.858453	-0.340129	0.283394	0.972031	0.711678	1.32763
74psmT	67UDBY	outcome	genus.ChristensenellaceaeR.7group.id.11283	Inverse variance weighted	8	0.100021	0.130829	0.444562	-0.156405	0.356446	1.10519	0.855213	1.42824
74psmT	67UDBY	outcome	genus.ChristensenellaceaeR.7group.id.11283	Simple mode	8	-0.140524	0.298187	0.651787	-0.72497	0.443922	0.868902	0.484339	1.55881
74psmT	67UDBY	outcome	genus.ChristensenellaceaeR.7group.id.11283	Weighted mode	8	-0.149229	0.294618	0.628055	-0.726681	0.428223	0.861372	0.483511	1.53453
7E04WB	67UDBY	outcome	class.Melainabacteria.id.1589	MR Egger	10	-0.126889	0.169919	0.476578	-0.45993	0.206152	0.880831	0.631328	1.22894
7E04WB	67UDBY	outcome	class.Melainabacteria.id.1589	Weighted median	10	-0.0397927	0.0725615	0.583418	-0.182013	0.102428	0.960989	0.83359	1.10786
7E04WB	67UDBY	outcome	class.Melainabacteria.id.1589	Inverse variance weighted	10	-0.039093	0.0559218	0.484511	-0.1487	0.0705137	0.961661	0.861828	1.07306
7E04WB	67UDBY	outcome	class.Melainabacteria.id.1589	Simple mode	10	-0.040276	0.10621	0.713322	-0.248447	0.167895	0.960524	0.780011	1.18281
7E04WB	67UDBY	outcome	class.Melainabacteria.id.1589	Weighted mode	10	-0.0303836	0.10145	0.771365	-0.229226	0.168458	0.970073	0.795149	1.18348
7GDuBD	67UDBY	outcome	genus..Eubacteriumfissicatenagroup.id.14373	MR Egger	9	0.201864	0.257995	0.459605	-0.303806	0.707534	1.22368	0.738004	2.02898
7GDuBD	67UDBY	outcome	genus..Eubacteriumfissicatenagroup.id.14373	Weighted median	9	0.0812681	0.065544	0.215012	-0.0471982	0.209734	1.08466	0.953898	1.23335
7GDuBD	67UDBY	outcome	genus..Eubacteriumfissicatenagroup.id.14373	Inverse variance weighted	9	0.0640506	0.0498006	0.198393	-0.0335585	0.16166	1.06615	0.966998	1.17546
7GDuBD	67UDBY	outcome	genus..Eubacteriumfissicatenagroup.id.14373	Simple mode	9	0.138552	0.102421	0.213115	-0.062192	0.339297	1.14861	0.939702	1.40396
7GDuBD	67UDBY	outcome	genus..Eubacteriumfissicatenagroup.id.14373	Weighted mode	9	0.138552	0.102459	0.213269	-0.0622666	0.339371	1.14861	0.939632	1.40406
8n5iAs	67UDBY	outcome	genus.DefluviitaleaceaeUCG011.id.11287	MR Egger	10	0.361058	0.255771	0.195744	-0.140253	0.86237	1.43485	0.869138	2.36877
8n5iAs	67UDBY	outcome	genus.DefluviitaleaceaeUCG011.id.11287	Weighted median	10	-0.100765	0.0936709	0.282046	-0.28436	0.0828299	0.904145	0.752496	1.08636
8n5iAs	67UDBY	outcome	genus.DefluviitaleaceaeUCG011.id.11287	Inverse variance weighted	10	-0.0976163	0.0681816	0.152227	-0.231252	0.0360197	0.906997	0.793539	1.03668
8n5iAs	67UDBY	outcome	genus.DefluviitaleaceaeUCG011.id.11287	Simple mode	10	-0.227194	0.160557	0.190713	-0.541887	0.0874979	0.796766	0.58165	1.09144
8n5iAs	67UDBY	outcome	genus.DefluviitaleaceaeUCG011.id.11287	Weighted mode	10	-0.176949	0.144101	0.25061	-0.459387	0.105489	0.837823	0.631671	1.11125
8yTr4B	67UDBY	outcome	genus.Oscillospira.id.2064	MR Egger	9	0.578506	0.329047	0.122136	-0.0664254	1.22344	1.78337	0.935733	3.39885
8yTr4B	67UDBY	outcome	genus.Oscillospira.id.2064	Weighted median	9	0.0262176	0.100276	0.793743	-0.170324	0.222759	1.02656	0.843392	1.24952
8yTr4B	67UDBY	outcome	genus.Oscillospira.id.2064	Inverse variance weighted	9	0.0367625	0.0741304	0.619954	-0.108533	0.182058	1.03745	0.897149	1.19968
8yTr4B	67UDBY	outcome	genus.Oscillospira.id.2064	Simple mode	9	0.0408077	0.162656	0.808228	-0.277998	0.359614	1.04165	0.757298	1.43278
8yTr4B	67UDBY	outcome	genus.Oscillospira.id.2064	Weighted mode	9	0.0254653	0.150841	0.870127	-0.270183	0.321114	1.02579	0.76324	1.37866
9e5Hxm	67UDBY	outcome	genus.Roseburia.id.2012	MR Egger	14	-0.392254	0.373196	0.313935	-1.12372	0.339211	0.675533	0.325069	1.40384
9e5Hxm	67UDBY	outcome	genus.Roseburia.id.2012	Weighted median	14	0.0201183	0.127329	0.874455	-0.229447	0.269684	1.02032	0.794973	1.30955
9e5Hxm	67UDBY	outcome	genus.Roseburia.id.2012	Inverse variance weighted	14	-0.0432678	0.121602	0.721978	-0.281607	0.195071	0.957655	0.75457	1.2154
9e5Hxm	67UDBY	outcome	genus.Roseburia.id.2012	Simple mode	14	0.152987	0.227143	0.512409	-0.292213	0.598188	1.16531	0.746609	1.81882
9e5Hxm	67UDBY	outcome	genus.Roseburia.id.2012	Weighted mode	14	0.117367	0.201342	0.569917	-0.277262	0.511997	1.12453	0.757856	1.66862
a7K0vG	67UDBY	outcome	order.Lactobacillales.id.1800	MR Egger	15	-0.237586	0.26249	0.381867	-0.752066	0.276893	0.788529	0.471392	1.31903
a7K0vG	67UDBY	outcome	order.Lactobacillales.id.1800	Weighted median	15	-0.0673456	0.105931	0.52494	-0.27497	0.140279	0.934872	0.759595	1.1506
a7K0vG	67UDBY	outcome	order.Lactobacillales.id.1800	Inverse variance weighted	15	-0.0123427	0.100338	0.902098	-0.209004	0.184319	0.987733	0.811392	1.2024
a7K0vG	67UDBY	outcome	order.Lactobacillales.id.1800	Simple mode	15	-0.208869	0.180618	0.266866	-0.56288	0.145143	0.811502	0.569566	1.1562
a7K0vG	67UDBY	outcome	order.Lactobacillales.id.1800	Weighted mode	15	-0.128826	0.14357	0.384726	-0.410222	0.15257	0.879127	0.663503	1.16482
Aa8CxZ	67UDBY	outcome	order.Selenomonadales.id.2165	MR Egger	12	-0.110282	0.335133	0.748891	-0.767142	0.546578	0.895581	0.464338	1.72733
Aa8CxZ	67UDBY	outcome	order.Selenomonadales.id.2165	Weighted median	12	-0.0242505	0.120091	0.839968	-0.259629	0.211128	0.976041	0.771338	1.23507
Aa8CxZ	67UDBY	outcome	order.Selenomonadales.id.2165	Inverse variance weighted	12	-0.0505965	0.0928507	0.585806	-0.232584	0.131391	0.950662	0.792483	1.14041
Aa8CxZ	67UDBY	outcome	order.Selenomonadales.id.2165	Simple mode	12	0.0271738	0.226935	0.906846	-0.41762	0.471967	1.02755	0.658613	1.60315
Aa8CxZ	67UDBY	outcome	order.Selenomonadales.id.2165	Weighted mode	12	-0.00311041	0.213972	0.988662	-0.422495	0.416274	0.996894	0.65541	1.5163
aAfCzy	67UDBY	outcome	genus.Romboutsia.id.11347	MR Egger	14	0.133749	0.209955	0.536066	-0.277763	0.54526	1.14311	0.757477	1.72506
aAfCzy	67UDBY	outcome	genus.Romboutsia.id.11347	Weighted median	14	-0.0107905	0.0980201	0.912342	-0.20291	0.181329	0.989268	0.816352	1.19881
aAfCzy	67UDBY	outcome	genus.Romboutsia.id.11347	Inverse variance weighted	14	0.00710079	0.0706768	0.919972	-0.131426	0.145627	1.00713	0.876844	1.15677
aAfCzy	67UDBY	outcome	genus.Romboutsia.id.11347	Simple mode	14	-0.0524971	0.170289	0.762751	-0.386263	0.281269	0.948857	0.679591	1.32481
aAfCzy	67UDBY	outcome	genus.Romboutsia.id.11347	Weighted mode	14	-0.0352411	0.169252	0.838287	-0.366975	0.296493	0.965373	0.692827	1.34513
aDFPaF	67UDBY	outcome	genus.Oscillibacter.id.2063	MR Egger	13	-0.176457	0.221955	0.443422	-0.611488	0.258575	0.838235	0.542543	1.29508
aDFPaF	67UDBY	outcome	genus.Oscillibacter.id.2063	Weighted median	13	0.0498045	0.0809375	0.538327	-0.108833	0.208442	1.05107	0.89688	1.23176
aDFPaF	67UDBY	outcome	genus.Oscillibacter.id.2063	Inverse variance weighted	13	0.0672189	0.0587582	0.252628	-0.0479473	0.182385	1.06953	0.953184	1.20008
aDFPaF	67UDBY	outcome	genus.Oscillibacter.id.2063	Simple mode	13	0.0364127	0.138	0.796365	-0.234068	0.306893	1.03708	0.791308	1.3592
aDFPaF	67UDBY	outcome	genus.Oscillibacter.id.2063	Weighted mode	13	0.0338744	0.124952	0.790922	-0.211031	0.27878	1.03445	0.809749	1.32152
AhaYUN	67UDBY	outcome	family.Enterobacteriaceae.id.3469	MR Egger	7	1.16033	0.623227	0.121687	-0.0611918	2.38186	3.19099	0.940643	10.825
AhaYUN	67UDBY	outcome	family.Enterobacteriaceae.id.3469	Weighted median	7	-0.153544	0.154291	0.319657	-0.455954	0.148865	0.857663	0.633843	1.16052
AhaYUN	67UDBY	outcome	family.Enterobacteriaceae.id.3469	Inverse variance weighted	7	-0.16719	0.120021	0.163619	-0.402432	0.0680519	0.846039	0.668692	1.07042
AhaYUN	67UDBY	outcome	family.Enterobacteriaceae.id.3469	Simple mode	7	-0.10807	0.239875	0.668153	-0.578225	0.362085	0.897565	0.560893	1.43632
AhaYUN	67UDBY	outcome	family.Enterobacteriaceae.id.3469	Weighted mode	7	-0.115193	0.255102	0.667451	-0.615192	0.384806	0.891194	0.540537	1.46933
AHvlT4	67UDBY	outcome	family.Clostridiaceae1.id.1869	MR Egger	10	0.483203	0.242021	0.0809497	0.00884194	0.957565	1.62126	1.00888	2.60534
AHvlT4	67UDBY	outcome	family.Clostridiaceae1.id.1869	Weighted median	10	-0.00272997	0.113266	0.980771	-0.224731	0.219271	0.997274	0.798731	1.24517
AHvlT4	67UDBY	outcome	family.Clostridiaceae1.id.1869	Inverse variance weighted	10	0.0306526	0.0830943	0.71221	-0.132212	0.193517	1.03113	0.876155	1.21351
AHvlT4	67UDBY	outcome	family.Clostridiaceae1.id.1869	Simple mode	10	-0.17827	0.2137	0.425753	-0.597122	0.240583	0.836717	0.550393	1.27199
AHvlT4	67UDBY	outcome	family.Clostridiaceae1.id.1869	Weighted mode	10	-0.157913	0.194749	0.438365	-0.539622	0.223795	0.853924	0.582969	1.25081
AMgZkh	67UDBY	outcome	genus.Allisonella.id.2174	MR Egger	8	-0.343443	0.361951	0.379324	-1.05287	0.365981	0.709324	0.348936	1.44193
AMgZkh	67UDBY	outcome	genus.Allisonella.id.2174	Weighted median	8	0.0514252	0.0601393	0.392495	-0.0664478	0.169298	1.05277	0.935712	1.18447
AMgZkh	67UDBY	outcome	genus.Allisonella.id.2174	Inverse variance weighted	8	-0.0121695	0.0529896	0.818357	-0.116029	0.0916901	0.987904	0.890449	1.09603
AMgZkh	67UDBY	outcome	genus.Allisonella.id.2174	Simple mode	8	0.0812761	0.0823386	0.356478	-0.0801076	0.24266	1.08467	0.923017	1.27463
AMgZkh	67UDBY	outcome	genus.Allisonella.id.2174	Weighted mode	8	0.077115	0.0817179	0.376759	-0.0830521	0.237282	1.08017	0.920303	1.2678
aqpoXR	67UDBY	outcome	family.Acidaminococcaceae.id.2166	MR Egger	7	-0.311965	0.268081	0.297054	-0.837405	0.213474	0.732007	0.432832	1.23797
aqpoXR	67UDBY	outcome	family.Acidaminococcaceae.id.2166	Weighted median	7	-0.181851	0.113767	0.109945	-0.404835	0.0411335	0.833726	0.667087	1.04199
aqpoXR	67UDBY	outcome	family.Acidaminococcaceae.id.2166	Inverse variance weighted	7	-0.149251	0.0841983	0.0762937	-0.314279	0.0157781	0.861353	0.730315	1.0159
aqpoXR	67UDBY	outcome	family.Acidaminococcaceae.id.2166	Simple mode	7	-0.31	0.188459	0.151088	-0.679379	0.059379	0.733447	0.506931	1.06118
aqpoXR	67UDBY	outcome	family.Acidaminococcaceae.id.2166	Weighted mode	7	-0.290587	0.166293	0.131154	-0.616521	0.0353475	0.747825	0.539819	1.03598
b4GMtj	67UDBY	outcome	genus.Turicibacter.id.2162	MR Egger	9	-0.554553	0.285875	0.0935562	-1.11487	0.00576143	0.574329	0.327959	1.00578
b4GMtj	67UDBY	outcome	genus.Turicibacter.id.2162	Weighted median	9	0.110281	0.101087	0.275294	-0.0878495	0.308411	1.11659	0.915899	1.36126
b4GMtj	67UDBY	outcome	genus.Turicibacter.id.2162	Inverse variance weighted	9	0.00312654	0.0813641	0.969348	-0.156347	0.1626	1.00313	0.855262	1.17657
b4GMtj	67UDBY	outcome	genus.Turicibacter.id.2162	Simple mode	9	0.157757	0.156627	0.343321	-0.149232	0.464747	1.17088	0.861369	1.59161
b4GMtj	67UDBY	outcome	genus.Turicibacter.id.2162	Weighted mode	9	0.1556	0.16255	0.366474	-0.162997	0.474197	1.16836	0.849593	1.60672
b75ugY	67UDBY	outcome	class.Betaproteobacteria.id.2867	MR Egger	10	0.150245	0.290756	0.619316	-0.419637	0.720128	1.16212	0.657285	2.0547
b75ugY	67UDBY	outcome	class.Betaproteobacteria.id.2867	Weighted median	10	0.118573	0.12241	0.332721	-0.121352	0.358497	1.12589	0.885722	1.43118
b75ugY	67UDBY	outcome	class.Betaproteobacteria.id.2867	Inverse variance weighted	10	0.15973	0.0917142	0.0815774	-0.0200298	0.33949	1.17319	0.980169	1.40423
b75ugY	67UDBY	outcome	class.Betaproteobacteria.id.2867	Simple mode	10	0.0531293	0.19084	0.786998	-0.320917	0.427176	1.05457	0.725483	1.53292
b75ugY	67UDBY	outcome	class.Betaproteobacteria.id.2867	Weighted mode	10	0.076708	0.200616	0.711066	-0.3165	0.469916	1.07973	0.728695	1.59986
bbMlws	67UDBY	outcome	genus.RuminococcaceaeUCG005.id.11363	MR Egger	14	0.0254172	0.184894	0.89294	-0.336974	0.387809	1.02574	0.713927	1.47375
bbMlws	67UDBY	outcome	genus.RuminococcaceaeUCG005.id.11363	Weighted median	14	-0.0730507	0.0972558	0.452581	-0.263672	0.117571	0.929554	0.768225	1.12476
bbMlws	67UDBY	outcome	genus.RuminococcaceaeUCG005.id.11363	Inverse variance weighted	14	-0.0581259	0.0682606	0.394475	-0.191917	0.0756648	0.943531	0.825376	1.0786
bbMlws	67UDBY	outcome	genus.RuminococcaceaeUCG005.id.11363	Simple mode	14	-0.0641392	0.159744	0.694566	-0.377238	0.248959	0.937874	0.685753	1.28269
bbMlws	67UDBY	outcome	genus.RuminococcaceaeUCG005.id.11363	Weighted mode	14	-0.0870669	0.123318	0.492627	-0.328771	0.154637	0.916616	0.719808	1.16723
BDoQsM	67UDBY	outcome	genus.Coprococcus3.id.11303	MR Egger	11	0.0730234	0.549184	0.897145	-1.00338	1.14942	1.07576	0.366639	3.15637
BDoQsM	67UDBY	outcome	genus.Coprococcus3.id.11303	Weighted median	11	-0.0728843	0.120238	0.544405	-0.308551	0.162783	0.929708	0.73451	1.17678
BDoQsM	67UDBY	outcome	genus.Coprococcus3.id.11303	Inverse variance weighted	11	-0.144975	0.0891793	0.104022	-0.319767	0.0298162	0.865044	0.726319	1.03027
BDoQsM	67UDBY	outcome	genus.Coprococcus3.id.11303	Simple mode	11	-0.0334687	0.199284	0.869974	-0.424064	0.357127	0.967085	0.654382	1.42922
BDoQsM	67UDBY	outcome	genus.Coprococcus3.id.11303	Weighted mode	11	-0.0334687	0.189254	0.86316	-0.404406	0.337469	0.967085	0.667373	1.4014
BfTgZE	67UDBY	outcome	phylum.Actinobacteria.id.400	MR Egger	18	-1.10953	0.280932	0.00114775	-1.66016	-0.558907	0.329713	0.190109	0.571834
BfTgZE	67UDBY	outcome	phylum.Actinobacteria.id.400	Weighted median	18	-0.328489	0.108406	0.00244416	-0.540965	-0.116013	0.720011	0.582186	0.890464
BfTgZE	67UDBY	outcome	phylum.Actinobacteria.id.400	Inverse variance weighted	18	-0.178828	0.0909437	0.0492568	-0.357078	-0.000578577	0.836249	0.699718	0.999422
BfTgZE	67UDBY	outcome	phylum.Actinobacteria.id.400	Simple mode	18	-0.399175	0.258777	0.14135	-0.906379	0.108028	0.670873	0.403984	1.11408
BfTgZE	67UDBY	outcome	phylum.Actinobacteria.id.400	Weighted mode	18	-0.44649	0.173721	0.0198679	-0.786984	-0.105996	0.63987	0.455216	0.899428
bFto38	67UDBY	outcome	order.Verrucomicrobiales.id.4030	MR Egger	12	-0.455683	0.247803	0.0957721	-0.941376	0.0300107	0.634015	0.390091	1.03047
bFto38	67UDBY	outcome	order.Verrucomicrobiales.id.4030	Weighted median	12	0.0979707	0.101398	0.333945	-0.10077	0.296711	1.10293	0.904141	1.34543
bFto38	67UDBY	outcome	order.Verrucomicrobiales.id.4030	Inverse variance weighted	12	-0.0167314	0.0783582	0.830918	-0.170313	0.136851	0.983408	0.8434	1.14666
bFto38	67UDBY	outcome	order.Verrucomicrobiales.id.4030	Simple mode	12	0.14705	0.203381	0.484756	-0.251578	0.545677	1.15841	0.777573	1.72578
bFto38	67UDBY	outcome	order.Verrucomicrobiales.id.4030	Weighted mode	12	0.141898	0.212913	0.518851	-0.275412	0.559208	1.15246	0.759259	1.74929
bO31GD	67UDBY	outcome	phylum.Lentisphaerae.id.2238	MR Egger	9	0.0906412	0.198926	0.662437	-0.299253	0.480535	1.09488	0.741372	1.61694
bO31GD	67UDBY	outcome	phylum.Lentisphaerae.id.2238	Weighted median	9	0.115988	0.0693007	0.0941902	-0.019841	0.251818	1.12298	0.980355	1.28636
bO31GD	67UDBY	outcome	phylum.Lentisphaerae.id.2238	Inverse variance weighted	9	0.098418	0.0520728	0.058757	-0.00364474	0.200481	1.10342	0.996362	1.22199
bO31GD	67UDBY	outcome	phylum.Lentisphaerae.id.2238	Simple mode	9	0.134502	0.113163	0.268694	-0.0872981	0.356301	1.14397	0.916404	1.42804
bO31GD	67UDBY	outcome	phylum.Lentisphaerae.id.2238	Weighted mode	9	0.135633	0.0979437	0.203504	-0.0563363	0.327603	1.14526	0.945221	1.38764
bpMqjP	67UDBY	outcome	phylum.Proteobacteria.id.2375	MR Egger	12	0.295994	0.230804	0.228615	-0.156381	0.748369	1.34446	0.855233	2.11355
bpMqjP	67UDBY	outcome	phylum.Proteobacteria.id.2375	Weighted median	12	-0.024329	0.123895	0.844323	-0.267163	0.218505	0.975965	0.765548	1.24422
bpMqjP	67UDBY	outcome	phylum.Proteobacteria.id.2375	Inverse variance weighted	12	-0.0588779	0.0830618	0.478421	-0.221679	0.103923	0.942822	0.801172	1.10952
bpMqjP	67UDBY	outcome	phylum.Proteobacteria.id.2375	Simple mode	12	-0.0792195	0.200422	0.700205	-0.472046	0.313607	0.923837	0.623725	1.36835
bpMqjP	67UDBY	outcome	phylum.Proteobacteria.id.2375	Weighted mode	12	0.0673704	0.163161	0.687608	-0.252425	0.387166	1.06969	0.776914	1.4728
bWsOzX	67UDBY	outcome	phylum.Euryarchaeota.id.55	MR Egger	11	-0.146921	0.225039	0.530162	-0.587997	0.294155	0.863362	0.555439	1.34199
bWsOzX	67UDBY	outcome	phylum.Euryarchaeota.id.55	Weighted median	11	-0.08829	0.0587462	0.132863	-0.203432	0.0268526	0.915495	0.815925	1.02722
bWsOzX	67UDBY	outcome	phylum.Euryarchaeota.id.55	Inverse variance weighted	11	-0.0515628	0.0485743	0.288452	-0.146768	0.0436428	0.949744	0.863494	1.04461
bWsOzX	67UDBY	outcome	phylum.Euryarchaeota.id.55	Simple mode	11	-0.122238	0.0857378	0.184409	-0.290285	0.0458078	0.884937	0.748051	1.04687
bWsOzX	67UDBY	outcome	phylum.Euryarchaeota.id.55	Weighted mode	11	-0.108438	0.0781005	0.19515	-0.261515	0.0446387	0.897234	0.769884	1.04565
bZjljC	67UDBY	outcome	genus.RuminococcaceaeNK4A214group.id.11358	MR Egger	14	-0.485417	0.244171	0.0701123	-0.963992	-0.0068413	0.615441	0.381367	0.993182
bZjljC	67UDBY	outcome	genus.RuminococcaceaeNK4A214group.id.11358	Weighted median	14	-0.0943872	0.105169	0.369463	-0.300519	0.111744	0.90993	0.740434	1.11823
bZjljC	67UDBY	outcome	genus.RuminococcaceaeNK4A214group.id.11358	Inverse variance weighted	14	-0.16495	0.073151	0.0241377	-0.308326	-0.0215744	0.847936	0.734676	0.978657
bZjljC	67UDBY	outcome	genus.RuminococcaceaeNK4A214group.id.11358	Simple mode	14	-0.0372355	0.204322	0.858206	-0.437706	0.363235	0.963449	0.645515	1.43797
bZjljC	67UDBY	outcome	genus.RuminococcaceaeNK4A214group.id.11358	Weighted mode	14	0.0508991	0.235557	0.832279	-0.410793	0.512591	1.05222	0.663124	1.66961
cazQKh	67UDBY	outcome	family.Bifidobacteriaceae.id.433	MR Egger	20	-0.634453	0.183065	0.00275879	-0.993259	-0.275646	0.530226	0.370368	0.759082
cazQKh	67UDBY	outcome	family.Bifidobacteriaceae.id.433	Weighted median	20	-0.239533	0.0812888	0.00321199	-0.398859	-0.0802065	0.786996	0.671085	0.922926
cazQKh	67UDBY	outcome	family.Bifidobacteriaceae.id.433	Inverse variance weighted	20	-0.148252	0.0621803	0.0171151	-0.270125	-0.0263785	0.862214	0.763284	0.973966
cazQKh	67UDBY	outcome	family.Bifidobacteriaceae.id.433	Simple mode	20	-0.285106	0.188261	0.146379	-0.654098	0.0838865	0.751935	0.519911	1.08751
cazQKh	67UDBY	outcome	family.Bifidobacteriaceae.id.433	Weighted mode	20	-0.342974	0.10681	0.00459848	-0.552321	-0.133628	0.709656	0.575612	0.874916
ciC2jm	67UDBY	outcome	genus.Streptococcus.id.1853	MR Egger	14	-0.185916	0.324153	0.576867	-0.821256	0.449424	0.830343	0.439879	1.56741
ciC2jm	67UDBY	outcome	genus.Streptococcus.id.1853	Weighted median	14	-0.0247597	0.111949	0.824961	-0.244181	0.194661	0.975544	0.783346	1.2149
ciC2jm	67UDBY	outcome	genus.Streptococcus.id.1853	Inverse variance weighted	14	-0.0529274	0.0843846	0.530518	-0.218321	0.112467	0.948449	0.803867	1.11903
ciC2jm	67UDBY	outcome	genus.Streptococcus.id.1853	Simple mode	14	0.128003	0.250857	0.618422	-0.363678	0.619683	1.13656	0.695115	1.85834
ciC2jm	67UDBY	outcome	genus.Streptococcus.id.1853	Weighted mode	14	-0.353392	0.268134	0.210267	-0.878934	0.172151	0.702302	0.415225	1.18786
CrqyQK	67UDBY	outcome	order.Erysipelotrichales.id.2148	MR Egger	13	0.722085	0.376719	0.0815986	-0.0162854	1.46045	2.05872	0.983846	4.30792
CrqyQK	67UDBY	outcome	order.Erysipelotrichales.id.2148	Weighted median	13	-0.0105314	0.119945	0.930034	-0.245623	0.22456	0.989524	0.782217	1.25177
CrqyQK	67UDBY	outcome	order.Erysipelotrichales.id.2148	Inverse variance weighted	13	-0.0577576	0.0869372	0.50646	-0.228155	0.112639	0.943879	0.796001	1.11923
CrqyQK	67UDBY	outcome	order.Erysipelotrichales.id.2148	Simple mode	13	0.0713024	0.208039	0.737726	-0.336454	0.479059	1.07391	0.714299	1.61455
CrqyQK	67UDBY	outcome	order.Erysipelotrichales.id.2148	Weighted mode	13	0.0566471	0.219492	0.800716	-0.373557	0.486851	1.05828	0.688282	1.62718
cyyM5f	67UDBY	outcome	genus.Ruminiclostridium5.id.11355	MR Egger	11	-0.501393	0.374868	0.213869	-1.23613	0.233349	0.605686	0.290505	1.26282
cyyM5f	67UDBY	outcome	genus.Ruminiclostridium5.id.11355	Weighted median	11	0.060772	0.125033	0.626933	-0.184292	0.305836	1.06266	0.831693	1.35776
cyyM5f	67UDBY	outcome	genus.Ruminiclostridium5.id.11355	Inverse variance weighted	11	0.0950178	0.0909866	0.296344	-0.0833159	0.273351	1.09968	0.92006	1.31436
cyyM5f	67UDBY	outcome	genus.Ruminiclostridium5.id.11355	Simple mode	11	0.319336	0.247777	0.226482	-0.166306	0.804978	1.37621	0.846787	2.23665
cyyM5f	67UDBY	outcome	genus.Ruminiclostridium5.id.11355	Weighted mode	11	-0.0232345	0.235413	0.92333	-0.484644	0.438175	0.977033	0.615917	1.54988
d8k9Pi	67UDBY	outcome	genus.Subdoligranulum.id.2070	MR Egger	11	-0.0232622	0.326822	0.944813	-0.663834	0.617309	0.977006	0.514874	1.85393
d8k9Pi	67UDBY	outcome	genus.Subdoligranulum.id.2070	Weighted median	11	-0.0377112	0.126947	0.766418	-0.286527	0.211105	0.962991	0.750867	1.23504
d8k9Pi	67UDBY	outcome	genus.Subdoligranulum.id.2070	Inverse variance weighted	11	0.135957	0.122267	0.266154	-0.103687	0.3756	1.14563	0.901507	1.45587
d8k9Pi	67UDBY	outcome	genus.Subdoligranulum.id.2070	Simple mode	11	-0.0666165	0.217815	0.765999	-0.493534	0.360301	0.935554	0.610465	1.43376
d8k9Pi	67UDBY	outcome	genus.Subdoligranulum.id.2070	Weighted mode	11	-0.0924212	0.170736	0.600145	-0.427064	0.242222	0.911721	0.652422	1.27408
DBzy36	67UDBY	outcome	genus.Erysipelatoclostridium.id.11381	MR Egger	16	-0.141733	0.224069	0.537228	-0.580908	0.297442	0.867853	0.55939	1.34641
DBzy36	67UDBY	outcome	genus.Erysipelatoclostridium.id.11381	Weighted median	16	0.0466026	0.0745297	0.531782	-0.0994756	0.192681	1.04771	0.905312	1.2125
DBzy36	67UDBY	outcome	genus.Erysipelatoclostridium.id.11381	Inverse variance weighted	16	0.0536283	0.0559489	0.337799	-0.0560316	0.163288	1.05509	0.945509	1.17738
DBzy36	67UDBY	outcome	genus.Erysipelatoclostridium.id.11381	Simple mode	16	0.0248722	0.13248	0.853594	-0.234788	0.284533	1.02518	0.790738	1.32914
DBzy36	67UDBY	outcome	genus.Erysipelatoclostridium.id.11381	Weighted mode	16	0.0178837	0.122373	0.885756	-0.221967	0.257734	1.01804	0.800942	1.294
diDcV0	67UDBY	outcome	order.MollicutesRF9.id.11579	MR Egger	13	-0.0056687	0.211229	0.979071	-0.419677	0.40834	0.994347	0.657259	1.50432
diDcV0	67UDBY	outcome	order.MollicutesRF9.id.11579	Weighted median	13	0.0201333	0.0881272	0.81929	-0.152596	0.192863	1.02034	0.858476	1.21272
diDcV0	67UDBY	outcome	order.MollicutesRF9.id.11579	Inverse variance weighted	13	0.00713895	0.0716232	0.920603	-0.133242	0.14752	1.00716	0.875253	1.15896
diDcV0	67UDBY	outcome	order.MollicutesRF9.id.11579	Simple mode	13	0.0116083	0.143384	0.936809	-0.269424	0.292641	1.01168	0.763819	1.33996
diDcV0	67UDBY	outcome	order.MollicutesRF9.id.11579	Weighted mode	13	-0.00677026	0.125562	0.957887	-0.252873	0.239332	0.993253	0.776567	1.2704
djk7aO	67UDBY	outcome	class.Verrucomicrobiae.id.4029	MR Egger	12	-0.455683	0.247803	0.0957721	-0.941376	0.0300107	0.634015	0.390091	1.03047
djk7aO	67UDBY	outcome	class.Verrucomicrobiae.id.4029	Weighted median	12	0.0979707	0.101957	0.3366	-0.101864	0.297806	1.10293	0.903152	1.3469
djk7aO	67UDBY	outcome	class.Verrucomicrobiae.id.4029	Inverse variance weighted	12	-0.0167314	0.0783582	0.830918	-0.170313	0.136851	0.983408	0.8434	1.14666
djk7aO	67UDBY	outcome	class.Verrucomicrobiae.id.4029	Simple mode	12	0.14705	0.182629	0.437773	-0.210903	0.505002	1.15841	0.809853	1.65699
djk7aO	67UDBY	outcome	class.Verrucomicrobiae.id.4029	Weighted mode	12	0.141898	0.21239	0.517841	-0.274386	0.558182	1.15246	0.760039	1.74749
DOO6H0	67UDBY	outcome	family.Christensenellaceae.id.1866	MR Egger	11	-0.000269374	0.156066	0.99866	-0.306159	0.30562	0.999731	0.736269	1.35747
DOO6H0	67UDBY	outcome	family.Christensenellaceae.id.1866	Weighted median	11	0.147621	0.0992222	0.136809	-0.0468547	0.342097	1.15907	0.954226	1.4079
DOO6H0	67UDBY	outcome	family.Christensenellaceae.id.1866	Inverse variance weighted	11	0.203403	0.0858604	0.0178363	0.0351167	0.371689	1.22557	1.03574	1.45018
DOO6H0	67UDBY	outcome	family.Christensenellaceae.id.1866	Simple mode	11	0.432689	0.159751	0.0219893	0.119577	0.745801	1.5414	1.12702	2.10813
[truncated: 681 more rows]

## Sheet: Table S8
Table S8. MR Egger intercept analysis from 196 gut microbiota on female infertility
[truncated: 197 more rows]

## Sheet: Table S9
Table S9. Cochran Q test from 196 gut microbiota on female infertility
[truncated: 393 more rows]
